# Supplementary material for: Blood-based molecular and cellular biomarkers of early response to neoadjuvant PD-1 blockade in patients with non-small cell lung cancer
Source: Cancer Cell Int. 2024 Jun 29;24:225. doi: 10.1186/s12935-024-03412-3 (PMC11218110; doi:10.1186/s12935-024-03412-3)
Supplement: Supplementary file 14 — Supplementary Material 14: Table S2 List of PCR primers used in this study. [file 12935_2024_3412_MOESM14_ESM.xls]

## Sheet: Table S2
Table S2 List of PCR primers used in this study
	Gene	Forward 5‘	Reverse 3’
1	HBG1/ HBG2	GACCCAGAGGTTCTTTGAC	TGAGATCATCCAGGTGCTT
2	LHX4	CACTGCTTTGCTTGCATCATC	GGCTGTCTCGTAGTCTTCCTT
3	ANKRD22	GACAAAGCAGAATGAGGCTCTTG	AGCAGAGGGATAAGAGACTGGTT
4	TUBA4B	AGGAGGTGGGCATGGATAGT	AGACAATAAGGCCACAGCACT
5	GATA2	CAGCAAGGCTCGTTCCTGTT	GGCTTGATGAGTGGTCGGT
6	BTBD19	AACCCGCGATACAGTGATGTT	GCTGGAAGAAGTTGCATCTACAG
7	CATIP	GAAGCCATCGACTTCCTCAGCT	TCTCTGCACCTCAATGGTCAGC
8	DAAM2	CCACTGAAGACATCTACCTGGC	AAGGTCCTCCTGCTCATCCATC
9	CD177	CAACCTGCTCAATGGGACACAG	CTTGAGCCAAGTTTCCGTGTGTC
10	INHBB	GAAATCATCAGCTTCGCCGAGAC	GGCAGGAGTTTCAGGTAAAGCC
11	PHF24	GGCTACATCCAAGGAGACAGTG	TTACACCGCTGAAAGGTCTCCG
12	KCNE1	TCTCGACCGTGCTAGGATGA	CGAAGGGCTTGTCTGTTTGG
13	GADPH	GTCTCCTCTGACTTCAACAGCG	ACCACCCTGTTGCTGTAGCCAA
14	PTPRS	GCATCGGCCAGCATGACGT	AAGGTGGAGGCGGAGGCGCTCA
15	PD-L1	CCTACTGGCATTTGCTGAACGCAT	ACCATAGCTGATCATGCAGCGGTA
