# Supplementary material for: Blood-based molecular and cellular biomarkers of early response to neoadjuvant PD-1 blockade in patients with non-small cell lung cancer
Source: Cancer Cell Int. 2024 Jun 29;24:225. doi: 10.1186/s12935-024-03412-3 (PMC11218110; doi:10.1186/s12935-024-03412-3)
Supplement: Supplementary file 15 — Supplementary Material 15: Table S3 DEG lists identified from co-cultured lung cancer cell lines. Table S3a List of DEGs identified in HARA-B cells, n = 4792. Table S3b List of DEGs identified in A549 cells, n = 1494. [file 12935_2024_3412_MOESM15_ESM.xls]

## Sheet: Table S3a
Table S3a List of DEGs identified in HARA-B cells, n=4792
Gene ID	log2FoldChange	FDR p
FANCB	-1.27262	0.00915865
SNRK	-1.22162	0.00299545
PCDH15	-1.18081	0.0112599
CFH	-1.06573	0.0314063
ZBED6	-1.02822	0.011919
CCNE2	-0.986113	0.0173972
TEX15	-0.98372	0.0355473
AKAP9	-0.980393	2.56897e-05
CENPE	-0.978867	5.76354e-07
PSD3	-0.9721	8.66561e-05
IQCG	-0.967474	0.0100175
PARP11	-0.967376	0.0122082
SERPINB3	-0.949817	0.00533948
IL17RD	-0.930818	0.0408427
UTRN	-0.914772	0.0151441
KIZ	-0.914665	0.0215372
TMEM144	-0.908622	0.0370527
ZNF227	-0.896949	0.0240968
CASD1	-0.888694	0.00873868
VAV3	-0.876494	0.014506
CMTR2	-0.876222	2.84063e-05
POT1	-0.867355	0.000403806
MAP1A	-0.852539	0.0277464
ALMS1	-0.850758	0.000284062
PIGA	-0.848369	0.0140492
STXBP5	-0.843512	0.002947
ZNF189	-0.841902	0.0152455
CCDC77	-0.835814	0.0042813
SLC35A5	-0.832293	2.33762e-05
NXT2	-0.829643	2.7135e-05
ZNF669	-0.825848	0.0275889
KLHDC10	-0.808724	0.00360098
SLC1A3	-0.800182	0.040089
KYNU	-0.79178	0.0202186
VPS13C	-0.791063	0.000246007
HBS1L	-0.786892	3.16389e-06
SOCS5	-0.784696	0.00204617
ZNF468	-0.784096	0.00160644
ADGRL2	-0.781693	0.000103696
NSUN6	-0.779827	0.0295687
ATP9B	-0.779542	0.0307499
LRIG2	-0.773652	0.00255326
LRP12	-0.758523	0.000107716
C7orf25	-0.754669	0.010477
ATR	-0.753394	2.89695e-07
PPP1R12B	-0.751155	0.00648931
VSNL1	-0.746986	0.018428
ZNF543	-0.746251	0.0282343
SPICE1	-0.745204	0.00012667
C3orf38	-0.74513	0.000957628
OBI1	-0.743475	0.0133789
SMAP1	-0.742944	0.0150995
FASTKD1	-0.742724	1.05996e-07
HSF2	-0.741129	0.00781018
MITD1	-0.740668	0.00600628
ZNF426	-0.738987	0.00534447
ACTR6	-0.737513	0.000173113
DPH3P1	-0.736801	0.00918357
C4orf33	-0.73602	0.0159223
RADX	-0.731183	0.000110791
HECA	-0.730056	0.00501418
TOGARAM1	-0.729861	0.0291034
FAM107B	-0.727296	0.0444415
NMD3	-0.726735	5.50885e-08
FAM114A2	-0.726193	0.000993708
ZNF445	-0.724296	0.00478682
ARFIP1	-0.72266	9.42468e-05
USP49	-0.722407	0.0293803
CLDN12	-0.722005	0.00436855
RAPGEF2	-0.72141	0.037505
GNG12	-0.718263	4.81534e-08
SHPRH	-0.71708	0.0115204
ZSWIM6	-0.716	0.00817877
CSE1L	-0.715763	1.3467e-20
KATNAL1	-0.715082	0.00527416
MAP3K5	-0.712284	0.0150302
ABL2	-0.711739	5.80726e-06
CYB5R4	-0.710465	0.000123268
NBEAL1	-0.709067	0.00831996
TPRKB	-0.707325	0.00745218
MBTD1	-0.702878	0.0100161
GCFC2	-0.701905	0.00214314
GSKIP	-0.701717	0.000209866
UBXN2B	-0.701449	0.000660513
TTC33	-0.700892	0.0240905
KIF20B	-0.700762	0.000101658
BDP1	-0.698312	7.27175e-05
SNRNP48	-0.6977	0.00915865
TGFBR3	-0.696905	0.00407661
TIA1	-0.694523	0.000276478
POC5	-0.689101	0.00327877
MACF1	-0.688032	0.0287445
GMFB	-0.686554	5.24279e-05
DCAF6	-0.686295	8.36704e-07
RAB8B	-0.683569	0.0111054
TATDN1	-0.683401	5.36397e-05
GOLGA4	-0.680328	1.87069e-05
USP45	-0.679841	0.023773
EIF4E	-0.679706	3.26498e-08
STXBP4	-0.67746	0.0312296
HIVEP2	-0.67739	0.00502883
ANK3	-0.677325	0.00857599
TMEM65	-0.677304	0.000151434
SMAD1	-0.676492	0.00470244
ZNF22	-0.676266	0.0249633
MIA2	-0.67416	0.0152016
PTCD2	-0.673971	0.00488298
FKTN	-0.673361	0.00171572
NPNT	-0.673271	0.00181062
GPR180	-0.672219	0.00113284
RNF19A	-0.671891	0.00554168
DNAJB4	-0.671123	0.000351568
OFD1	-0.670968	0.022666
CPD	-0.666735	4.75934e-09
MYNN	-0.664109	0.00236131
ORC4	-0.664004	5.30743e-05
ME2	-0.662737	2.26244e-05
CRYZ	-0.662712	3.38307e-05
HSPA13	-0.662587	0.00076302
CERT1	-0.662495	0.000360288
DARS1	-0.66249	1.02713e-08
HOOK1	-0.662483	0.0431009
PCCA	-0.662247	0.0316434
WDR47	-0.661473	4.95049e-05
HAT1	-0.660995	5.76231e-10
XPA	-0.660784	0.031234
ADGRG6	-0.659895	0.00664563
ZDHHC17	-0.659314	0.0193334
FIGNL1	-0.657064	0.0013256
RANBP6	-0.656884	0.000836692
TMEM41B	-0.656265	0.000110791
CAPZA1	-0.656107	1.09436e-14
NAPG	-0.654973	0.00318781
OTULIN	-0.654371	9.09388e-05
PIK3C3	-0.653775	7.81482e-05
ZNF292	-0.653439	0.0425314
ARRDC3	-0.652783	0.00456721
ZMYM2	-0.652767	5.05645e-05
ANXA1	-0.651437	4.35474e-16
EIF1AY	-0.651408	5.75164e-05
ORC3	-0.650512	0.000825455
NR2F1-AS1	-0.650484	0.0291835
PLA2G4A	-0.647949	0.0410589
DOCK7	-0.647499	8.46824e-05
CDC7	-0.646635	0.000619145
ATG4C	-0.64661	0.0479233
TTK	-0.646277	0.000134149
MKRN3	-0.645812	0.028064
ATF2	-0.645642	0.000100024
ESF1	-0.644939	0.0118981
BRWD3	-0.643992	0.00148133
CEP43	-0.643056	0.00853967
SGPP1	-0.642963	0.000409229
NOL11	-0.642072	6.23688e-10
TTN	-0.641915	0.0251397
PI4K2B	-0.640648	2.20307e-05
PLS1	-0.640185	7.91822e-06
ASPM	-0.639502	2.91481e-05
AP5M1	-0.637897	0.000279542
CDK17	-0.637299	0.000523008
CLDN1	-0.637002	9.8255e-05
RAVER2	-0.635573	0.000160034
CHORDC1	-0.63532	0.00242832
CLCN3	-0.632427	2.93226e-05
SDHAF3	-0.632304	0.00214533
RCHY1	-0.631818	0.019667
SACS	-0.631339	0.00467987
BLOC1S2	-0.63094	0.000115661
SUGT1	-0.63069	1.12609e-05
RPRD1A	-0.63066	0.000280495
FGD4	-0.630303	0.00272606
MFSD14A	-0.629824	8.16104e-05
TENM1	-0.629123	0.0131183
PRRG1	-0.62844	0.0253533
TAF4B	-0.628135	0.0359112
FAM8A1	-0.628076	0.00384457
TRIM52	-0.627324	0.0498182
GABPA	-0.625728	0.00185008
MYCBP2	-0.625285	0.000135915
NDUFAF7	-0.62502	0.0139072
CAPZA2	-0.622963	1.07178e-06
KIF16B	-0.622522	0.00287058
FRS2	-0.622418	0.0165382
CCAT1	-0.622322	0.000394198
BCHE	-0.622245	4.4635e-06
CIBAR1	-0.62168	0.0114964
TFRC	-0.621671	3.56445e-17
FBXO28	-0.620018	5.62565e-06
RINT1	-0.619797	0.00105315
POLR2B	-0.618635	1.55006e-10
TTC8	-0.617948	0.0096564
LINC00205	-0.61785	0.0157913
FGD6	-0.617847	7.61711e-05
CDS1	-0.616967	0.00443841
POLR3B	-0.616946	0.000178564
RIOK1	-0.616585	0.00265371
KIDINS220	-0.616571	2.33104e-05
PRKACB	-0.616063	0.00250357
AFF2	-0.61548	0.0368939
SYNE2	-0.615198	3.65916e-05
CETN3	-0.614498	0.0181628
CCDC186	-0.614012	0.0342123
INTS8	-0.613768	3.5935e-06
HIPK3	-0.613765	6.02948e-05
EEF1E1	-0.613404	0.0232129
RIDA	-0.613251	0.00674764
TIPIN	-0.61286	0.000138809
RNGTT	-0.61243	0.00416919
LACTB	-0.61232	0.0242877
ATAD1	-0.610323	2.32251e-07
TAF9	-0.609493	6.14467e-06
CWC25	-0.608895	0.0023299
HMGCR	-0.608707	4.68381e-08
TUT7	-0.608606	0.00918357
TOB1	-0.608605	0.000182812
NEIL3	-0.608364	0.00178986
NUP58	-0.607307	8.4866e-09
TMEM184C	-0.606092	0.000836271
TAF9B	-0.606077	0.000123933
XRCC4	-0.605992	0.00287125
KNTC1	-0.605504	1.04585e-05
LGR4	-0.60511	0.00105962
PPARA	-0.604175	0.00280356
GIGYF2	-0.603361	7.36658e-06
SPG11	-0.603336	0.000271963
RASA1	-0.603319	0.00248614
TAOK3	-0.601494	0.0143752
PALM2AKAP2	-0.60142	0.0298365
TNRC6B	-0.601347	0.000670346
DDX3X	-0.601209	2.41996e-13
DNAJB9	-0.601132	0.0487519
ARL6IP6	-0.598761	6.2203e-05
KDM3A	-0.598484	0.00100054
TUBGCP5	-0.597854	0.00243534
DYNC1I2	-0.597827	1.11206e-07
BBX	-0.597776	4.20847e-05
RALGAPA1	-0.597406	0.0085476
SMC6	-0.597067	0.000210165
LRIG3	-0.596312	0.018647
MRPL50	-0.596213	0.000686065
VEZT	-0.596184	9.74537e-07
NCOA3	-0.595842	6.98709e-07
VPS4B	-0.595765	0.000348294
N4BP2	-0.595373	0.0116075
MIER3	-0.594662	0.0157821
ABCC4	-0.594212	0.00298849
NUP42	-0.594081	9.17711e-05
SNRPB2	-0.593932	7.98664e-05
CLK1	-0.593723	0.0114463
SPOPL	-0.593533	0.0231161
MINDY2	-0.593527	0.00398509
BIRC6	-0.593315	1.04333e-06
DENND4C	-0.592695	0.00268735
MRTFB	-0.592012	0.000263692
DIS3	-0.591807	2.61528e-06
CAND1	-0.591776	1.49215e-11
METTL14	-0.59106	0.00859389
RMND1	-0.59095	0.00881039
NAE1	-0.589868	5.58244e-08
SENP1	-0.589575	4.80939e-05
PBK	-0.58938	8.76227e-05
SUV39H2	-0.589179	0.00331556
USP24	-0.588901	0.000178403
CYLD	-0.588369	0.00106981
FBXO8	-0.588161	0.0313304
AK3	-0.587954	0.0049474
LNPEP	-0.587487	4.41867e-05
MFAP5	-0.587387	0.0332772
TRAF3IP1	-0.587065	0.0217089
ARHGAP26	-0.586538	0.0326963
ACBD3	-0.586439	3.38307e-05
TEFM	-0.586056	0.028043
LRATD2	-0.585725	2.46035e-05
LRP6	-0.585686	0.00157572
VPS13A	-0.58448	0.00189215
ITGB3BP	-0.58434	0.0096264
TEX30	-0.584033	0.0400842
SLC39A10	-0.583846	0.00078561
EPHA3	-0.583829	0.0100175
RBM39	-0.583302	9.8398e-10
MYO9A	-0.58216	0.00470244
UHMK1	-0.582155	1.20638e-07
KIF14	-0.582154	1.03461e-05
NEK4	-0.581786	0.00932324
RB1CC1	-0.581593	0.000690542
ERICH1	-0.58139	0.0168711
SNX4	-0.581307	0.00595759
NUDCD1	-0.581072	0.000172257
TARDBP	-0.580762	2.24883e-10
UBA3	-0.580406	4.81447e-05
ZNF776	-0.580398	0.0497583
RABL3	-0.579984	0.00529462
LTV1	-0.579883	0.00127902
ERCC6L2	-0.579683	0.00486075
CBX5	-0.579676	0.00490861
TRIM2	-0.579554	0.0139778
PHF6	-0.579407	4.03894e-05
ARSJ	-0.579299	0.0368186
MAP9	-0.578681	0.0415017
PSMC6	-0.578524	5.94776e-06
CIPC	-0.577781	0.00829552
DCUN1D4	-0.57745	0.0115778
HDAC2	-0.577192	4.54103e-07
ITGB1	-0.5768	5.19844e-14
CRNKL1	-0.57665	0.000401217
GNAI3	-0.57655	1.69302e-08
MICU2	-0.576511	0.0024624
TPR	-0.575972	1.15103e-05
SYAP1	-0.575956	5.75223e-05
RHOT1	-0.57564	0.00133173
ZNF280D	-0.575472	0.014802
C21orf91	-0.574881	0.0364173
WDR20	-0.574708	0.00435085
THNSL1	-0.574425	0.0247099
ZNF514	-0.572986	0.0286773
CDC5L	-0.572963	0.000120137
LEMD3	-0.5729	0.0002463
APC	-0.572574	0.00602039
DESI2	-0.572462	6.30921e-06
RIOK2	-0.572394	0.0176062
USF3	-0.57231	0.00691713
CANX	-0.57194	1.53264e-15
BUB1	-0.571628	3.7321e-08
GTF3C3	-0.57161	9.6105e-06
PGM3	-0.571353	0.00602797
SUCLA2	-0.571146	9.26845e-05
DNA2	-0.571141	0.00043347
TXNDC9	-0.570834	0.000110062
SPRTN	-0.570777	0.0170018
DOCK9	-0.570161	0.000257369
RESF1	-0.570125	0.00425794
PIGK	-0.569872	0.0149662
DPY19L1	-0.569524	3.03703e-05
NUP54	-0.56948	0.000754297
SDE2	-0.569356	0.000366808
WDR43	-0.569283	7.33297e-08
POLK	-0.569107	0.034054
FKBP3	-0.568975	3.51964e-05
TET2	-0.568725	0.0347006
TMX1	-0.567934	1.26599e-05
DTWD1	-0.567228	0.0499948
CENPI	-0.566912	0.0236065
ANAPC4	-0.566528	0.00311841
SLC16A1	-0.566126	1.73106e-09
FAM91A1	-0.5654	2.39907e-08
KDM1B	-0.565324	0.0125965
ID4	-0.565231	0.0294575
WDR19	-0.564965	0.0441499
MKLN1	-0.564837	0.000124992
FER	-0.564445	0.00389271
ZNF252P	-0.564091	0.0077998
EIF3E	-0.563933	4.49497e-11
TMEM135	-0.56389	0.0314825
RNF20	-0.563835	2.11934e-05
PAQR3	-0.563748	0.00539695
RNF169	-0.563307	0.0108344
SMAD4	-0.563275	0.00272342
SRPK1	-0.562958	3.94651e-07
PARP14	-0.562908	0.00791611
TSHZ1	-0.562849	0.0275293
KBTBD6	-0.562794	0.0176329
PAPOLA	-0.562609	5.72288e-12
KLHL20	-0.561896	0.0240858
MAP7D2	-0.561776	0.00457718
TRMT5	-0.561665	0.00585382
HIF1A	-0.561436	1.37809e-05
CEP152	-0.560915	0.0240456
PEX1	-0.56043	0.0233969
STT3B	-0.560388	2.98608e-08
PLS3	-0.559981	1.15803e-13
COIL	-0.559925	0.00294988
LINS1	-0.559754	0.0421662
PRKAB2	-0.55962	0.000991959
FKBP5	-0.559594	2.71856e-05
CTR9	-0.558893	0.000122937
HAUS1	-0.558546	0.0157913
GOPC	-0.558458	0.000342696
PRPF18	-0.558032	0.0214969
CBFB	-0.5578	1.52371e-05
SLC30A9	-0.557337	8.19511e-07
PRIM1	-0.556849	2.41225e-05
RSPRY1	-0.556475	0.00180664
PLEKHA5	-0.556278	0.00969605
BORA	-0.55615	0.0031121
SRBD1	-0.5561	0.0140363
COG3	-0.556087	0.00479087
CEP57	-0.55594	0.0216
TMTC3	-0.555428	2.11818e-05
TRIP11	-0.555129	0.000924257
MIR22HG	-0.55506	0.0285167
HMGB1	-0.554839	1.64648e-11
THOC2	-0.55453	4.57355e-05
C22orf46	-0.554373	0.0422604
SLC12A2	-0.554341	0.000102762
VPS41	-0.553796	4.18949e-06
SF3B1	-0.553696	5.03203e-11
PTPN4	-0.552864	0.0341085
FOXJ3	-0.552769	8.53016e-05
SS18	-0.552403	1.37963e-05
ZNF621	-0.552131	0.0406983
ATM	-0.552016	9.91819e-05
MED17	-0.551173	0.0195744
CAMK4	-0.550477	0.0233244
FASTKD2	-0.549988	0.0009965
SLC12A6	-0.549971	0.000281295
PPTC7	-0.549903	1.12643e-06
PPP1R12A	-0.549506	0.00025673
ICE2	-0.549477	0.000310126
FAM117B	-0.54942	0.0448735
SLC4A1AP	-0.549181	0.000174667
CTDSPL2	-0.548816	0.000240274
CDK1	-0.548381	1.50975e-07
DEPDC1B	-0.54831	0.000118917
ZC3H12C	-0.548303	0.0248288
CDC27	-0.54824	2.42178e-07
HBP1	-0.548082	0.0272372
PTCD3	-0.547804	3.33403e-05
NR2C1	-0.547146	0.00727411
ANO6	-0.546896	9.6052e-06
CCT8	-0.546647	1.00663e-11
PIK3R4	-0.546535	0.000124764
ZDHHC20	-0.546037	5.3333e-07
WASHC5	-0.546015	7.5475e-07
PTPN13	-0.545867	0.00337677
TMEM19	-0.545702	0.000136593
PCYOX1	-0.545301	7.54979e-06
OSTM1	-0.544912	0.0462839
RPF1	-0.544718	0.00132455
FCHSD2	-0.544511	0.00212613
DPP8	-0.544381	0.000927956
C16orf87	-0.544209	0.0278814
SOS2	-0.544042	0.0324699
FCHO2	-0.543568	0.0204559
FRMD6	-0.543543	0.000377412
RAB3GAP1	-0.543096	4.39837e-05
ZFAND1	-0.542949	0.000537261
UBR2	-0.542615	0.00113624
BCL10	-0.542447	0.00251758
ZFP91	-0.542235	7.15289e-06
GAPVD1	-0.542207	7.90273e-07
SPIRE1	-0.542179	0.00131261
ZNF436	-0.541999	0.0420544
IGF2BP3	-0.541778	0.00464303
TMX3	-0.541506	0.00906581
PIK3R1	-0.541419	0.0139778
PCNX1	-0.541322	0.000336161
DCUN1D1	-0.541187	0.000293069
PPP2R5A	-0.541033	6.62956e-05
IPO11	-0.54083	0.00136314
RLIM	-0.540803	2.22472e-05
GTPBP10	-0.540469	0.0293277
MATR3	-0.540164	4.3124e-11
TDG	-0.539708	7.61699e-05
EEA1	-0.539657	0.00352804
NCOA4	-0.539183	4.70319e-11
CTNNAL1	-0.539066	2.99184e-07
MED1	-0.538278	4.42204e-05
ADAM10	-0.537874	3.83565e-06
COPB1	-0.537546	1.79789e-08
MCPH1	-0.537519	0.0211425
TULP4	-0.537397	0.012315
INTS10	-0.537048	0.000101082
PARP9	-0.536594	0.00731477
MORC3	-0.536461	0.0155225
UBP1	-0.536397	1.02726e-06
SLC18B1	-0.536002	0.0199606
SMURF2	-0.535495	0.0003177
AAK1	-0.535478	0.000826985
SPRED1	-0.53539	0.0170959
SLC25A30	-0.535278	0.00572811
PCNX4	-0.534943	0.0040405
SAMHD1	-0.534926	0.00345025
DNAJC18	-0.534914	0.00986132
SERINC1	-0.534492	4.84008e-05
NOM1	-0.534491	0.000831066
ITCH	-0.534349	1.01582e-07
UBE2Q2	-0.534239	0.0024681
MTREX	-0.534224	7.91439e-05
WAC	-0.534213	6.48054e-08
OSGEPL1	-0.534175	0.0366472
CCNG1	-0.534032	3.49515e-06
TVP23B	-0.53397	3.45073e-06
LARS1	-0.533809	7.24133e-11
MAPK6	-0.532887	9.74537e-07
POGLUT1	-0.532507	0.0285167
UBXN7	-0.532177	2.57682e-06
IQCB1	-0.53209	0.00881039
DMXL2	-0.532072	0.00252759
CAPN7	-0.53203	0.00265248
TCEAL8	-0.53187	0.015677
SUB1	-0.531458	3.68369e-10
RPE	-0.530815	0.00119597
TAB2	-0.530773	0.000491128
MBIP	-0.530507	0.0497986
PJA2	-0.530436	0.00015748
CCT2	-0.53015	5.82044e-11
ARFGEF2	-0.530121	7.34815e-06
TAF13	-0.529985	0.0345122
SMAD5	-0.529946	0.000256397
ABCB10	-0.529861	0.000349349
ZNF121	-0.529757	0.018343
DCK	-0.529675	0.003297
PPIL4	-0.529549	0.0475444
HNRNPH3	-0.529114	1.19027e-07
PIGN	-0.529005	0.0127406
VPS8	-0.528891	0.00255878
PLEKHA3	-0.528796	0.0183572
NADK2	-0.528784	0.00975316
CCNYL1	-0.528507	0.00049937
ABCD3	-0.528435	0.00074842
CAPRIN1	-0.528359	2.83549e-11
AFTPH	-0.528298	0.0135631
SEC24D	-0.528052	0.00356218
WDR75	-0.527961	7.89208e-06
HSPA4	-0.527852	4.576e-08
PRKAR1A	-0.527794	1.52406e-09
C10orf88	-0.52759	0.0441499
LUC7L2	-0.527514	0.00959439
RAP2A	-0.527464	0.0117119
PPP1CB	-0.527406	5.12328e-09
N4BP2L2	-0.526794	0.00881094
WASHC2C	-0.526491	0.00092144
UTP15	-0.526252	0.00333558
CEP20	-0.52608	0.000152252
SKA2	-0.525896	5.65561e-05
ZNF131	-0.525589	6.35999e-07
PEAK1	-0.525324	0.00903075
NUP107	-0.525198	2.75327e-05
ASB7	-0.525001	0.0106376
COPB2	-0.524896	2.52041e-08
SNX14	-0.524895	0.00116584
TNKS2	-0.524622	2.14864e-05
MARCHF7	-0.524571	1.34e-05
LCOR	-0.524185	0.00036188
TRIP12	-0.524083	7.56811e-08
PPP6R3	-0.523916	3.58534e-07
DNAJC16	-0.523833	0.030916
IFNGR1	-0.523494	0.0219993
ARPP19	-0.52335	2.976e-09
TMED8	-0.523213	0.000922149
MIS18A	-0.52311	0.00408974
TRPM7	-0.523096	0.00160926
KIFAP3	-0.523078	0.0162009
NRDC	-0.522895	3.45895e-08
LANCL1	-0.522848	4.33759e-05
GNA13	-0.522647	0.000207304
GNL3	-0.522394	7.75375e-06
TRMT61B	-0.522234	0.0101641
ATP11C	-0.521917	0.0112279
DNAJC3	-0.521917	0.000993969
COQ10B	-0.521725	0.0133002
ZKSCAN5	-0.521426	0.0240582
DDX50	-0.520864	4.33645e-05
TAOK1	-0.520344	1.68336e-05
TXNRD1	-0.519965	9.60117e-12
CEBPZ	-0.519829	0.000203409
CKAP5	-0.519806	3.21893e-12
PSPC1	-0.519687	3.68552e-05
SYNCRIP	-0.519401	6.23688e-10
DHX9	-0.519144	2.47064e-10
NBPF8	-0.519087	0.0330024
PDP1	-0.518955	0.0238985
HPS5	-0.518938	0.00355748
CRYBG1	-0.518555	0.000113352
GTF2B	-0.518226	0.0170318
NF1	-0.518003	1.37357e-06
C5orf22	-0.517924	1.86585e-08
TFDP2	-0.517745	3.2545e-05
SCAMP1	-0.51772	0.000822474
PIKFYVE	-0.517673	0.0254141
XPO4	-0.517534	0.00043347
TAPT1	-0.517517	0.0319043
BTG3	-0.517429	0.00670996
TAF7	-0.517301	9.27501e-08
RARS2	-0.516984	0.00386068
KIAA0753	-0.516853	0.0138292
XPR1	-0.516828	0.000109093
CHD6	-0.516817	0.00206218
TTC37	-0.516743	0.00119016
CHUK	-0.516216	0.00018361
CPLANE1	-0.516151	0.0164868
PAN3	-0.516005	0.0104495
MBNL2	-0.515723	0.00347592
KDM5B	-0.515057	0.000749348
DST	-0.514953	0.0438395
CCNT1	-0.514749	0.000582791
REST	-0.514276	0.00704249
VPS35	-0.514244	5.39737e-10
DNAAF2	-0.514243	0.0159168
TRIM37	-0.514216	0.00183205
SRP72	-0.514167	2.07837e-06
CLTC	-0.513993	9.1862e-12
ASCC3	-0.513256	5.2593e-05
CCSER2	-0.513157	0.00286206
CMTM6	-0.512877	1.01822e-05
ZNF217	-0.512874	0.00314609
CYRIB	-0.512742	7.08652e-07
KLHL11	-0.512547	0.0232129
USP32	-0.512471	0.000511128
CREBL2	-0.512461	0.00682754
PUM2	-0.512392	3.44155e-06
FAM102B	-0.512346	0.0496384
CCDC43	-0.512228	0.0033689
NARS1	-0.511864	5.97813e-06
CDC42BPA	-0.511855	0.00164439
MACO1	-0.511588	0.0351268
ATP6V1C1	-0.51133	9.59385e-05
RPS6KC1	-0.511099	0.0449881
DDX6	-0.510993	1.2586e-07
NFE2L2	-0.510752	2.57682e-06
CNST	-0.510499	0.00720973
ERC1	-0.510311	0.00013227
YOD1	-0.5101	0.0224211
MIOS	-0.509789	0.00428034
CBWD2	-0.509664	0.0139565
TGFBR1	-0.509563	0.000623643
SMARCC1	-0.509387	1.08491e-08
GJA1	-0.509003	1.4412e-07
ARHGEF12	-0.507975	0.000136593
DSN1	-0.507967	0.00020089
GK5	-0.507904	0.00636406
AIMP1	-0.50776	0.000319046
MFSD4B	-0.50772	0.0368764
GOLGB1	-0.507585	0.00138635
TCEA1	-0.507515	4.65942e-08
DUSP16	-0.507474	0.00521035
PTPN14	-0.50722	0.000348111
NUCB2	-0.506984	0.0404992
FXR1	-0.50679	3.35411e-09
HSD17B4	-0.506435	3.90574e-06
ZNF24	-0.506411	0.00106378
TP53BP1	-0.506279	9.0697e-06
EMC2	-0.506175	0.0093711
ZC3H15	-0.506013	5.47029e-06
SOAT1	-0.505997	1.95565e-05
TEX2	-0.505946	0.000701507
CCNC	-0.505656	8.00264e-05
MFN1	-0.50516	2.25347e-05
MTCL1	-0.50499	0.0303508
ATP13A3	-0.504909	1.11369e-07
PRR14L	-0.504864	0.00903259
IMPA1	-0.504807	0.00333912
IRAK4	-0.504605	0.0138241
ARHGAP10	-0.504547	0.0339357
MTFR1	-0.504474	0.000460622
DNM1L	-0.504432	5.79642e-08
CPNE3	-0.504312	7.97637e-09
MYH10	-0.504137	8.69953e-07
MFAP3	-0.504096	0.00169446
TFB2M	-0.503855	0.00443841
HSPA4L	-0.503742	0.0023299
MIGA1	-0.503512	0.0338982
SLFN11	-0.503426	0.000459578
RIF1	-0.503304	0.00436223
NDUFAF2	-0.503126	0.0106397
HIBCH	-0.503067	0.00585382
WDR3	-0.503052	6.20172e-07
GLCE	-0.502728	0.0402678
PGM2	-0.502675	0.000698084
NTN4	-0.502549	0.00933014
KLHL7	-0.502496	0.000218015
SNX30	-0.502367	0.00258331
URI1	-0.502343	0.00134133
TOR1AIP1	-0.502174	0.000207593
WWC2	-0.502146	0.0145719
COL12A1	-0.502008	0.000151434
DMXL1	-0.501713	0.0153456
NT5E	-0.50166	0.0236365
CLASP2	-0.501655	0.000621448
C12orf29	-0.501227	0.0210163
VPS26A	-0.501058	4.62672e-06
STAG2	-0.500747	1.16656e-07
RBL2	-0.500702	0.000290194
MAPK8	-0.500443	0.0116659
RALA	-0.500315	9.50957e-05
WASHC4	-0.500193	0.00404259
BRAF	-0.500172	0.0205309
HELZ	-0.500149	0.000236339
EFL1	-0.500029	0.0309515
UAP1	-0.499757	0.000203409
CD46	-0.499423	7.96529e-06
GTF2F2	-0.49904	0.000403288
INO80	-0.498938	0.00023572
GPN3	-0.498513	0.000525528
ERLEC1	-0.498473	0.00209294
MAN2A1	-0.498396	0.00135065
SETX	-0.498171	0.000551991
FYCO1	-0.498125	0.00292572
HERC1	-0.497962	0.000761347
SMC1A	-0.497944	1.00062e-05
PAIP2	-0.497858	1.96048e-05
IDI1	-0.497731	2.76166e-06
CPNE8	-0.497723	0.023419
STAT1	-0.497678	1.16117e-05
TOPORS	-0.497605	0.033387
MNAT1	-0.497154	0.0101284
GNL2	-0.496994	0.000615845
PSMD1	-0.496859	1.22649e-07
RSRC1	-0.496764	0.0303004
SLC38A2	-0.496459	2.88545e-08
SRP9	-0.496228	1.13044e-07
TENT2	-0.496194	0.0125773
NCKAP1	-0.496124	1.54398e-09
BOD1L1	-0.496082	0.00617342
RNF2	-0.496066	0.0109556
SEC24B	-0.495948	0.000500413
AFF4	-0.495846	0.00133474
UBR1	-0.495771	0.000628117
TRNT1	-0.495692	0.0347801
KRIT1	-0.495502	0.00890854
GEN1	-0.495042	0.032346
RSL24D1	-0.494897	1.88787e-05
MCC	-0.494861	0.00299545
SLC39A8	-0.494744	0.00603899
MARK3	-0.494628	1.26012e-05
PRKD3	-0.494623	0.00134043
SESN3	-0.494575	0.0344275
TRIP4	-0.494448	0.0149971
OSBPL9	-0.494168	0.000160034
TUG1	-0.493975	9.35578e-06
USP12	-0.49393	0.0159227
SET	-0.493897	2.80022e-11
RARS1	-0.493595	5.00452e-08
NIFK	-0.493574	0.00186819
BMPR1A	-0.493418	0.000952013
KATNBL1	-0.49339	0.00723208
STK17A	-0.493264	0.00289766
PPWD1	-0.493085	0.018284
RASSF3	-0.493014	0.00994706
CFDP1	-0.492648	0.000564633
YME1L1	-0.491999	5.82555e-08
ACADM	-0.491659	0.00401034
FAS	-0.491388	0.0417771
TARS1	-0.490818	1.40261e-10
VPS13D	-0.490744	0.000471349
PATJ	-0.490717	0.00248614
KLHL5	-0.49061	2.41625e-07
DLG3	-0.490406	0.000242915
AFDN	-0.490381	0.00193612
TLK2	-0.490303	0.00083069
KIF3B	-0.490137	3.71116e-06
SACM1L	-0.490131	0.00423438
HACD2	-0.490011	1.42966e-06
PDCD10	-0.489639	0.00245534
PPP1R2	-0.4895	0.00016418
SMG1	-0.489495	3.08061e-05
ERAP1	-0.489448	0.0017203
HSP90AA1	-0.489233	9.9875e-13
GAN	-0.489159	0.0163726
ZSCAN12	-0.489072	0.0348472
PRKAG2	-0.488945	0.0355958
USP34	-0.488666	0.000193273
NEAT1	-0.488523	0.000248353
SPTLC1	-0.488292	6.98902e-06
DHX15	-0.488034	1.44049e-07
GPSM2	-0.487814	0.00122643
PDS5A	-0.487734	3.33629e-08
SMARCA1	-0.487471	0.000204454
SLC7A2	-0.487288	0.0414517
SC5D	-0.486795	0.000993708
KAT6B	-0.486668	0.0249821
MTX3	-0.486497	0.0154653
SEPTIN10	-0.486122	3.06587e-05
TAF1	-0.48601	0.000550143
STX7	-0.485999	0.0320375
RBM12B	-0.485802	0.0162332
PBRM1	-0.485789	0.00277655
RAD17	-0.485532	0.0271948
RETREG1	-0.485519	0.00666071
ATP11B	-0.485473	0.000327802
BRIX1	-0.485443	1.57994e-06
TIFA	-0.485305	0.0204177
UHRF2	-0.485201	0.0112279
DDX1	-0.485163	9.90345e-08
POLA1	-0.4851	0.00249412
METTL5	-0.484728	0.00038387
PIK3C2A	-0.483906	0.00630852
FNIP1	-0.483683	0.0392634
ICE1	-0.483639	0.00281692
SRSF1	-0.483524	2.8235e-10
CSDE1	-0.483022	3.26219e-10
MCFD2	-0.482972	3.1191e-06
SMARCA2	-0.481967	0.00102172
GPATCH2L	-0.481896	0.0101356
ETV3	-0.481841	0.0157913
GPD1L	-0.481765	0.0371045
SELENOI	-0.481568	5.96065e-05
RNF168	-0.481541	0.00179052
TRIM44	-0.481522	2.85924e-09
TIPARP	-0.481475	4.57957e-05
FANCI	-0.481371	1.5277e-07
CASP3	-0.481347	0.0222999
DDX5	-0.481336	2.12026e-11
CHD9	-0.481322	0.00294242
ZKSCAN8	-0.481263	0.00335467
SHLD2	-0.481136	0.0167143
AGO3	-0.480798	0.024136
KBTBD2	-0.480684	0.000100111
MAP3K4	-0.480607	0.00181062
MIER1	-0.480422	0.0174379
MMUT	-0.480308	0.00439642
BAG5	-0.4803	0.000239611
NPM1	-0.480276	2.29968e-11
RAD50	-0.479812	9.18549e-05
CUL2	-0.479612	0.0019632
PDZD2	-0.479594	0.00119574
MIB1	-0.479326	0.00109452
KYAT3	-0.479278	0.0433558
PTEN	-0.479224	4.14838e-05
RCN2	-0.479121	2.13084e-06
RBM34	-0.479013	0.00141958
CASP7	-0.478958	0.0066639
CWC15	-0.478698	0.0424365
SNAP23	-0.478538	0.000218245
ZMAT3	-0.478528	0.00868794
SUPT16H	-0.478495	1.25491e-07
TOPBP1	-0.478191	0.000142056
PDS5B	-0.478014	0.0209997
SLC30A6	-0.47784	2.97517e-05
FBXO45	-0.477444	0.00131757
CNOT2	-0.477416	0.000638139
DNAJA1	-0.477343	2.9104e-08
GALNT7	-0.477337	0.00943494
RAD21	-0.477299	3.30234e-08
RANBP2	-0.477188	7.44783e-06
NSD1	-0.47715	0.000123173
TMEM267	-0.477142	0.000127611
UIMC1	-0.476975	0.00152403
SLC38A1	-0.476812	1.90797e-07
ATG14	-0.476775	0.0413306
KAT6A	-0.476704	0.000208058
POPDC3	-0.475938	0.0410459
SYNM	-0.475929	0.00837551
BRCA1	-0.475497	0.000107011
PPIP5K2	-0.475116	0.00540797
EXOC2	-0.474945	3.95936e-05
BZW1	-0.474826	2.09578e-08
SNTB2	-0.474608	5.78784e-05
CNOT6	-0.474607	7.6673e-06
CHD2	-0.474562	0.00214994
NSUN3	-0.474454	0.0483565
SCFD1	-0.474134	0.00272866
HMGCS1	-0.473821	4.11886e-11
HNRNPH1	-0.473569	1.69302e-08
FAM98A	-0.473524	0.000183807
UHRF1BP1L	-0.473376	0.0106397
POLQ	-0.473187	0.0254056
C11orf58	-0.473056	1.9612e-06
HIPK1	-0.473012	0.000100156
MGA	-0.47288	0.00189215
UFSP2	-0.472814	0.033387
KLHL13	-0.472747	0.000218915
STAG1	-0.472487	0.000608119
BNC1	-0.472346	0.00266297
UBQLN1	-0.472118	2.3853e-08
LRBA	-0.472057	0.000458807
G3BP2	-0.471655	1.46296e-07
RYK	-0.471319	0.000105025
SSR1	-0.471298	6.2926e-06
MFAP1	-0.471137	0.000516585
THRAP3	-0.471114	3.84687e-05
IPO8	-0.470934	4.57957e-05
ABLIM1	-0.470568	4.57769e-05
ATRX	-0.4705	0.00215699
MSMO1	-0.47046	0.000244008
RIC1	-0.470442	0.0285076
AKAP11	-0.470377	0.00183492
WHAMM	-0.47037	0.0271951
PUS7L	-0.470157	0.0159346
TTC17	-0.470126	1.95553e-05
SUDS3	-0.470098	8.09338e-05
DGKH	-0.470013	0.00479087
CAB39	-0.469944	0.000535988
TENM3	-0.469748	0.00142898
PTAR1	-0.469617	0.0292209
SPAG9	-0.469269	1.59925e-05
PPP4R2	-0.469024	0.00912691
GOLGA1	-0.469016	0.00491071
EHHADH	-0.468795	0.048675
ASXL2	-0.46848	0.000419352
BMPR2	-0.468375	0.000432343
LNX2	-0.467737	0.0188943
SMC5	-0.467661	0.0477415
VWA8	-0.467457	0.00905444
HEATR5B	-0.467235	0.0152392
WDR11	-0.467108	0.000479295
ZFYVE16	-0.467099	0.0190021
ARHGAP12	-0.466983	0.00867146
EHBP1	-0.466909	0.000418362
VBP1	-0.466615	5.94035e-05
PGAP1	-0.466282	0.0289592
NAA25	-0.466141	0.00332873
ESCO2	-0.466077	0.0253533
RBM7	-0.465961	0.0167557
GFM1	-0.465956	1.69516e-05
SERBP1	-0.46569	3.04035e-10
C17orf80	-0.465586	0.0108844
NAA35	-0.465252	0.00278573
OSBPL11	-0.465209	0.005367
CLASP1	-0.465195	2.32132e-05
PNISR	-0.465135	0.0098358
DHX40	-0.46493	0.0011391
ZBTB33	-0.464883	0.00928099
ZFX	-0.464748	0.0100824
HSPD1	-0.464669	5.76683e-09
DCAF13	-0.464664	0.00017399
ZFYVE9	-0.46461	0.0170438
CREG1	-0.464578	0.00186464
ETF1	-0.464546	2.03796e-09
GOLT1B	-0.464452	0.00204175
NVL	-0.464387	0.0136146
TNPO1	-0.46438	1.2915e-06
CD164	-0.464355	2.45785e-05
UBTD2	-0.464323	0.01202
DPM1	-0.464251	8.69491e-05
PNPT1	-0.464063	0.000202881
TAF2	-0.464042	0.00148517
CMAS	-0.463998	0.000141714
TMED7	-0.463951	0.00052788
MET	-0.46381	1.17642e-06
NOL8	-0.463801	0.00576051
SLC39A6	-0.463579	0.000266107
SLC4A7	-0.463486	0.00213879
ERBIN	-0.463451	0.00132684
USP9X	-0.463445	7.0266e-05
TTLL5	-0.463257	0.00804193
LRRC8D	-0.463178	0.00745219
NUP155	-0.463023	3.39415e-06
MMS22L	-0.462999	0.00491423
TMEM68	-0.462761	0.0223095
CEP350	-0.46245	0.00909218
CEBPG	-0.462298	0.00642818
CNOT1	-0.462118	2.76166e-06
IPO5	-0.462116	6.04658e-10
ZFR	-0.462	6.97171e-07
KLF6	-0.461869	0.00198876
HDGFL3	-0.461864	0.000164103
FAM160A1	-0.461854	0.00467207
YPEL5	-0.461743	0.0245706
ERO1A	-0.461596	0.000103809
CWF19L2	-0.461497	0.0309381
RABEP1	-0.461417	4.19887e-05
ZNF106	-0.461363	0.000158902
HSPA14	-0.461304	0.00384078
SLC5A3	-0.460972	0.0149168
SUMO1	-0.460783	2.27336e-06
LRPPRC	-0.460546	1.68355e-07
NCK1	-0.460514	0.0138174
PFKFB2	-0.460494	0.00137207
STK17B	-0.460436	0.0227188
YTHDF3	-0.4603	0.000371679
NFYB	-0.460275	0.0113974
RAG1	-0.460119	0.00666071
DHX57	-0.45999	0.0101356
SCRN1	-0.459965	1.52156e-06
CCSAP	-0.459829	0.0159289
UBE2H	-0.45969	2.23963e-06
JKAMP	-0.45952	0.00793914
MYO1B	-0.459459	6.85171e-10
LAMA3	-0.459441	1.69593e-07
UGCG	-0.459085	0.000419912
CENPF	-0.458827	6.56572e-05
CACUL1	-0.458804	2.04771e-05
UTP11	-0.458648	0.00204617
MTMR6	-0.458552	0.00510227
P4HA1	-0.458533	0.000171603
LNCAROD	-0.458414	0.000198252
ACBD5	-0.458344	0.00107429
NBAS	-0.458202	0.00829552
DSCC1	-0.457907	0.00690673
PHC3	-0.457683	0.00120405
HOMER1	-0.457663	0.0182138
KIF4A	-0.457495	5.44989e-06
RAB3GAP2	-0.45737	0.0325857
SS18L1	-0.457344	0.022453
AP3B1	-0.45731	0.000118682
NCL	-0.457235	1.19796e-10
DCBLD2	-0.457219	0.000448613
KTN1	-0.457208	1.13326e-05
HOXA10	-0.456874	0.0447287
NSD3	-0.456798	2.48741e-05
IREB2	-0.456777	0.000316148
SEPTIN11	-0.456167	3.2304e-05
NLN	-0.455976	0.000201325
UTP14A	-0.455774	0.03095
TMEM64	-0.455562	0.0230895
EIF2AK4	-0.455549	6.9933e-06
SCEL	-0.455501	0.0313306
ZNF507	-0.455451	0.0313764
RAB18	-0.455441	0.00201798
CNOT6L	-0.455438	0.016718
RHOQ	-0.455303	0.0225569
EPCAM	-0.455078	4.69652e-05
OXSR1	-0.454882	0.000590953
UBR3	-0.454634	0.00102173
DENND4A	-0.45453	0.0426499
XRN2	-0.454522	1.56075e-05
RAB22A	-0.454486	0.000453856
ACTR8	-0.454257	0.0183809
RBL1	-0.454238	0.00269837
XPOT	-0.454113	1.22036e-06
UBE2W	-0.453882	0.0273396
PHIP	-0.453679	0.0106397
PHKB	-0.453251	9.4551e-05
MCM8	-0.453202	0.00755544
MAD2L1	-0.452785	1.93186e-05
CCZ1B	-0.452759	0.0043786
ACTR3	-0.452749	3.55956e-08
SLK	-0.452725	1.22106e-05
EIF2A	-0.452715	3.4327e-05
CEP192	-0.452649	0.0259098
VIRMA	-0.452536	0.000439904
MCM10	-0.452447	0.000112582
FAM120B	-0.451965	0.0164826
IPO7	-0.451909	9.74537e-07
HMGB2	-0.451232	7.8965e-06
ADNP2	-0.451214	0.0233834
MBOAT2	-0.45103	0.000448097
PSME4	-0.450953	3.002e-05
EXOSC9	-0.450843	0.00234849
PHLPP2	-0.450659	0.0382963
SH3D19	-0.450539	0.00137013
LMBRD1	-0.450475	0.0385708
ZNF561	-0.450456	0.0397926
MEX3C	-0.450217	0.0441061
ATP6V1A	-0.450096	1.13332e-05
HPS3	-0.44949	0.00923525
BPTF	-0.449347	0.000831653
ZNF148	-0.449255	0.0234027
RRM1	-0.44886	2.81015e-07
RPS6KA3	-0.448681	0.00337677
USP28	-0.448678	0.00597068
FKBP14	-0.448646	0.0387731
TRAM1	-0.448051	2.32826e-05
RAB2A	-0.447816	8.83114e-06
MYO1E	-0.447796	0.000480158
LPGAT1	-0.447647	0.0015517
TET3	-0.44732	0.00881039
PRKDC	-0.446763	2.44257e-07
PLK2	-0.446477	0.000169121
MED13L	-0.446449	0.000242909
TIAM1	-0.446258	0.0100175
SNX6	-0.446215	0.000213668
WDFY1	-0.445951	0.037266
SNX18	-0.445589	0.0342593
LSM5	-0.445326	0.00120571
ZRANB2	-0.445188	0.00343498
TTC3	-0.44511	0.000729064
PTPN11	-0.445072	3.50646e-07
SLC44A1	-0.445037	1.61078e-05
NSL1	-0.44489	0.0119753
WDFY3	-0.444876	0.0400273
PRELID3B	-0.444757	0.000139636
ESYT2	-0.444661	3.56327e-06
UBA2	-0.444499	1.01655e-06
SNX13	-0.444419	0.0120238
MED13	-0.444411	0.000769844
KITLG	-0.443833	0.000681649
AKAP12	-0.443831	0.00295329
E2F7	-0.443685	0.00201798
ZWILCH	-0.443021	0.00244132
EFCAB14	-0.442542	0.000438407
JMJD1C	-0.442236	0.00264135
PAFAH1B2	-0.442152	1.70375e-06
REL	-0.441946	0.0266767
XRN1	-0.441893	0.0244293
TMPRSS15	-0.441718	1.50695e-06
EXOC1	-0.441538	0.0394346
QSER1	-0.441507	0.00294254
FBXO21	-0.441071	0.000174296
PRPF38B	-0.440935	0.00527416
DHX32	-0.440526	0.00380928
BAG2	-0.440525	0.000174677
TAF3	-0.440508	0.0410801
WDR48	-0.440423	0.0331446
UTP20	-0.440242	4.67257e-05
DNAJB11	-0.440233	1.76147e-05
EIF4G2	-0.440177	1.93039e-09
NEDD4	-0.440127	0.0261504
AQR	-0.440014	0.000335527
TWSG1	-0.439963	0.00312955
FRYL	-0.439643	0.00058726
UGGT1	-0.439638	7.40317e-05
NETO2	-0.439611	1.89132e-05
SEL1L	-0.439594	0.00367148
PREPL	-0.439592	0.00100054
ARL5A	-0.439471	0.0065488
ZW10	-0.439327	0.00190643
TMEM123	-0.439263	0.0041352
ENOPH1	-0.439222	0.0013986
ELL2	-0.439017	0.000484305
AMD1	-0.438778	3.41929e-05
SREK1	-0.438687	0.017639
GNE	-0.438667	0.0309758
TACC1	-0.438554	0.00373763
SERPINB5	-0.438512	4.88012e-07
CCNH	-0.438503	0.0184598
SERPINB2	-0.438419	0.027768
SCYL2	-0.438342	0.000387574
TDP2	-0.438308	0.0112691
ATP10D	-0.438304	0.00129263
SEC63	-0.438167	0.00496657
OAT	-0.438165	1.39764e-07
TC2N	-0.438161	0.0183016
FBXO38	-0.438122	0.00837524
GTF2A1	-0.437966	0.00778753
ITGA6	-0.4379	1.2585e-09
HNRNPA2B1	-0.437855	2.03743e-09
SUPT20H	-0.437756	0.00575563
GMCL1	-0.437754	0.00796874
SPOP	-0.437753	0.0043571
HNRNPA3	-0.437697	2.58621e-07
AIDA	-0.437634	0.00133733
DDI2	-0.437454	0.00922359
HSPA9	-0.437312	1.20587e-10
EPC1	-0.437225	0.0273753
LARP4	-0.437153	0.000698084
KPNA4	-0.437106	3.1242e-05
IDH1	-0.436952	7.26453e-06
THADA	-0.436908	0.00034897
CENPK	-0.43648	0.0243013
SNAPC3	-0.436445	0.0479994
NORAD	-0.436127	8.64416e-07
SLC35A3	-0.436123	0.0483565
COL4A1	-0.436014	0.014892
RSF1	-0.435866	0.019667
MED14	-0.435656	0.00131234
IFI16	-0.435282	0.0017467
CBL	-0.435245	0.000298648
HEATR5A	-0.435226	0.0414517
CLINT1	-0.435086	2.19109e-05
ACAT1	-0.435007	1.94385e-05
DCP1A	-0.434789	0.0112279
VRK2	-0.434788	0.0365477
SBDS	-0.434695	7.5134e-05
ZFC3H1	-0.434634	0.00755567
SH3GLB1	-0.434625	0.00137261
NCAPG2	-0.434579	5.46165e-05
STIL	-0.434371	0.00232611
SNX27	-0.434266	0.00863643
FAM98B	-0.434055	0.00231708
ZYG11B	-0.433799	0.0167143
DDHD1	-0.433768	0.0414118
FSTL1	-0.433624	0.0177881
ZC3H11A	-0.433596	3.40666e-05
MAP2K4	-0.43349	0.00357121
LZIC	-0.433185	0.00648931
IARS2	-0.43295	3.33996e-07
PLEKHA2	-0.432918	0.00197941
SORL1	-0.432514	1.54384e-05
SEPTIN7	-0.432428	1.78393e-05
TMEM154	-0.432222	0.00155011
NBR1	-0.432171	6.29676e-05
DIP2B	-0.432139	0.000123694
FOXO3	-0.432035	0.00788878
SHCBP1	-0.432001	0.000266565
TOR1AIP2	-0.431976	0.00111762
MRPL30	-0.431739	0.000474902
NCOA1	-0.431529	0.0127406
EPRS1	-0.431446	4.87189e-06
STRN3	-0.431378	0.0321058
MCL1	-0.431229	4.16751e-08
RDH11	-0.431075	0.000177899
CIP2A	-0.43096	0.00341711
STAM	-0.430872	0.00122101
NAB1	-0.430852	1.8844e-05
SEPTIN2	-0.430799	8.82163e-08
RAB10	-0.430796	1.59925e-05
PM20D2	-0.430788	0.026838
MED4	-0.43077	0.0343245
PTPRK	-0.430413	0.000313469
PTPN3	-0.430408	0.00733432
HNRNPU	-0.42999	1.26624e-08
YEATS4	-0.429773	0.0402678
TAB3	-0.429766	0.039887
CENPU	-0.429672	0.0396927
FAT1	-0.429544	0.0293534
RNF13	-0.429494	0.02544
SAV1	-0.429325	0.0183038
NUSAP1	-0.429269	7.58301e-06
ECT2	-0.429238	0.000214169
SMC2	-0.429052	0.000977053
MOB1A	-0.428985	7.94723e-06
TJP1	-0.428918	0.000734176
SDCBP	-0.428881	9.09265e-06
GNPTAB	-0.428672	0.00944684
GNAQ	-0.428592	0.000517803
C2orf49	-0.428308	0.0463089
UGP2	-0.428288	0.00163823
ITGAV	-0.428222	8.00264e-05
MDN1	-0.428176	0.00392779
GSTCD	-0.42815	0.022453
RUFY1	-0.427869	0.0032972
USP33	-0.427659	0.00384129
CHD7	-0.427616	0.0497315
SLTM	-0.427299	0.00227144
IQGAP1	-0.427233	5.06854e-06
MPP6	-0.427211	0.026906
SLC25A36	-0.427149	0.00523978
CTSV	-0.427137	0.000153728
SPTBN1	-0.426868	2.48741e-05
GTPBP4	-0.426837	1.52293e-05
ATF7IP	-0.426815	0.00575645
PEG10	-0.426738	1.65991e-05
CMPK1	-0.426614	0.00113624
CDK13	-0.426547	0.0036459
GON7	-0.426106	0.0498549
ENTPD5	-0.426095	0.0455999
AP3M1	-0.426094	0.000207959
PAWR	-0.426046	0.000380265
XPO1	-0.425866	5.04255e-08
LAMTOR3	-0.425725	0.0389654
TMEM38B	-0.425563	0.00766045
NUP35	-0.425551	0.0213575
SGCE	-0.425535	0.0112297
MCCC1	-0.425488	0.0227099
GFM2	-0.425478	0.000663749
NDC1	-0.425402	0.00025154
ALDH3A2	-0.425304	1.00764e-08
WRN	-0.425295	0.0437207
SLC30A5	-0.42484	0.00148516
UBL3	-0.42484	0.00636975
TNRC6A	-0.424728	0.0111922
TP63	-0.424678	2.08507e-08
ADNP	-0.42463	9.12244e-05
NEK7	-0.424502	0.00029778
LMBR1	-0.424488	0.00123489
EIF2AK2	-0.424486	0.000153573
PPP4R3B	-0.424462	0.000369178
RIPK2	-0.424232	0.0403069
TRAPPC11	-0.423828	0.0221858
ADD3	-0.423703	0.00699966
BTBD10	-0.423626	0.0149321
PANK3	-0.423542	8.09796e-05
CCDC144NL	-0.423469	0.0225469
COG5	-0.42337	0.0100763
RNF8	-0.42328	0.0133045
IFT57	-0.423203	0.00810055
AHCTF1	-0.42319	0.00138553
ZKSCAN1	-0.42304	0.00146382
GLS	-0.422761	6.70097e-06
RPF2	-0.422623	0.0100712
HSPH1	-0.422422	7.53516e-06
PRMT3	-0.422272	0.0046004
AMOTL1	-0.422122	0.0205046
TMEM87A	-0.422027	0.000498961
TMEM167A	-0.42201	6.30174e-05
CCT6A	-0.421987	3.55956e-08
CCNL1	-0.421846	0.00831564
ITPRID2	-0.421631	1.48543e-06
PGRMC1	-0.4216	1.57145e-08
EDRF1	-0.421591	0.0264817
BICD2	-0.421556	5.44989e-06
ZMYND11	-0.421507	0.00120435
NSA2	-0.421278	0.00209821
EXOC6B	-0.421154	0.00303706
EIF2S2	-0.421106	4.16382e-06
NAA30	-0.421008	0.0166739
CDC42SE2	-0.420914	0.00103378
PARP4	-0.420866	0.000755532
GOLGA7	-0.420713	0.00198036
POLE2	-0.420358	0.0359845
RSL1D1	-0.420192	3.42043e-06
PSMD14	-0.420119	9.09265e-06
PHF3	-0.41987	0.00972645
MORF4L2	-0.419825	1.77075e-06
NDUFA5	-0.419451	0.0164153
STYX	-0.41938	0.023078
SELENOF	-0.419375	8.04649e-05
TRAK2	-0.419314	0.0207506
HEATR1	-0.419177	3.93401e-05
UBXN4	-0.419135	0.000767541
SNW1	-0.419097	0.000837111
ROBO1	-0.419064	0.00271777
NIPSNAP2	-0.418912	0.00239286
DDX3Y	-0.418895	0.00423158
NOL10	-0.418583	0.00633229
PPP1CC	-0.41851	4.03189e-07
CDK8	-0.418378	0.0335464
SENP2	-0.418227	2.20531e-05
CAT	-0.41815	0.00954931
CYP51A1	-0.418091	4.64733e-06
PPM1B	-0.417694	0.00561547
PDPK1	-0.41763	7.86068e-05
TOMM70	-0.417599	4.01498e-05
DLD	-0.417524	2.75327e-05
API5	-0.417492	3.93498e-07
CAMSAP2	-0.41748	8.72262e-05
F2RL1	-0.417466	0.00142898
ATL2	-0.417451	0.00632547
SECISBP2	-0.417364	0.0163468
HFE	-0.417335	0.0486109
CCDC25	-0.417138	0.0207262
EIF4A2	-0.417105	3.14042e-06
APAF1	-0.417009	0.0105658
PAIP1	-0.416976	5.7216e-07
B3GNT2	-0.416824	0.0458013
CCDC93	-0.416657	0.015677
PSMC1	-0.416645	2.84088e-05
IL13RA1	-0.416535	0.00745218
SP1	-0.416506	0.000529613
MAP4K5	-0.416459	0.0247483
KIF15	-0.416448	0.0403754
CBWD1	-0.416403	0.0117948
PSMD5	-0.416081	0.000184777
SETD7	-0.415976	0.00162618
PAICS	-0.415921	2.19643e-08
GALNT1	-0.415736	0.0042435
NRAS	-0.415667	5.24279e-05
FZD1	-0.415617	0.0408427
RBPJ	-0.415552	0.0206484
CDC73	-0.415461	0.00391165
ZNF562	-0.415443	0.0211425
TMEM192	-0.415261	0.0228332
RBM6	-0.415233	0.00525001
XRCC5	-0.41523	1.30187e-08
CEP55	-0.415164	1.61078e-05
GNB4	-0.415097	0.00112362
POP1	-0.414815	0.0183806
BAZ1B	-0.414774	0.000256397
KNL1	-0.414391	0.00708216
DUSP6	-0.414369	0.0155792
INIP	-0.414145	0.0275496
GGPS1	-0.414144	0.00978991
RDX	-0.414128	1.26716e-05
MGME1	-0.414048	0.0119952
RAD18	-0.414042	0.0395487
MASTL	-0.413836	0.0119753
BTAF1	-0.413813	0.0049474
DTX3L	-0.413791	0.0272057
ARIH1	-0.413734	0.00018029
IDH3A	-0.413726	0.0010894
TNKS	-0.413675	0.0104729
MAL2	-0.413521	0.00682497
NEDD1	-0.413397	0.00610706
ERLIN2	-0.413048	3.25723e-05
RXYLT1	-0.412687	0.030488
DICER1	-0.412571	0.00641035
NEMP1	-0.412453	0.00130637
AKAP10	-0.412393	3.04645e-05
SMIM15	-0.412383	0.00377698
NFAT5	-0.412279	0.00372496
MFHAS1	-0.41217	0.00578709
ANKIB1	-0.412085	0.00250844
TBC1D4	-0.412059	0.0197147
KCTD9	-0.411677	0.00383774
QTRT2	-0.411668	0.00514634
C16orf72	-0.41165	0.000816131
GMNN	-0.411521	0.00154244
BTBD7	-0.411455	0.00546478
UCHL3	-0.411447	0.0192968
DDAH1	-0.411394	0.0104298
FGD5-AS1	-0.411374	0.0004109
UBR5	-0.411374	0.000328972
ANKRD13A	-0.411243	0.000218015
GCLC	-0.411191	0.00195344
DCAF17	-0.410884	0.0498182
HNRNPR	-0.410772	2.0429e-06
PTK2	-0.410706	3.5405e-06
TTBK2	-0.410605	0.0171158
LCLAT1	-0.410495	0.0114396
MON2	-0.410459	0.0221343
OSBPL3	-0.410349	0.00881576
SMAD2	-0.410084	0.0249576
ARHGAP21	-0.409805	0.00131418
POLR2K	-0.409684	0.00540773
MAP4K4	-0.409487	6.11094e-06
METAP2	-0.409457	6.70097e-06
TCF20	-0.4094	0.00131267
RABGAP1	-0.408803	0.00112374
MFSD14B	-0.408474	5.30577e-05
ITGB8	-0.408295	0.00747551
IBTK	-0.408277	0.040627
CLDND1	-0.407806	0.00132843
NDUFS1	-0.407353	4.79241e-05
TANC1	-0.407226	0.000805455
CSTF3	-0.407189	0.00603899
TMCO3	-0.407139	0.0385756
ENAH	-0.40713	2.63437e-06
FZD6	-0.407059	0.00101712
OPA1	-0.406898	6.54375e-05
MRPS31	-0.406617	0.0480889
SRP54	-0.406408	0.00976657
GTF2H1	-0.406293	0.00564492
GGH	-0.406284	0.0058751
CLIC4	-0.406249	0.00116584
CACYBP	-0.406119	1.92698e-06
CYBRD1	-0.406027	0.00159559
SLC33A1	-0.40581	0.0146858
ZNF146	-0.405796	0.00653219
TCF12	-0.405307	0.00175794
B3GALNT2	-0.405231	0.0023299
ERRFI1	-0.405196	0.0215983
GFPT1	-0.40511	0.000277371
DNAJC10	-0.405058	0.000473132
NUCKS1	-0.405042	9.64877e-08
MCM6	-0.404706	1.32664e-05
CPSF2	-0.40409	0.000239889
REEP3	-0.403998	2.56477e-05
SHOC2	-0.403943	0.0110254
EFR3A	-0.403596	0.000224342
CLPX	-0.403234	0.00293175
FBXW11	-0.403156	0.000295035
PDCD6IP	-0.40307	1.6246e-05
WWP1	-0.402841	0.00540014
FMNL2	-0.402524	0.0158633
SRSF11	-0.402435	0.000833795
SNX2	-0.40216	0.00585382
CAV1	-0.401996	5.26927e-09
ZMPSTE24	-0.401789	0.00102198
BCCIP	-0.401763	0.000229692
RBFOX2	-0.401753	0.000336716
NEK2	-0.401674	0.0122146
SOWAHC	-0.401318	0.000319724
HIPK2	-0.401292	0.00725103
MSH6	-0.401167	1.06793e-05
ECD	-0.400393	0.00247126
ANKRD17	-0.400104	0.00082374
EPG5	-0.400012	0.00157382
ZNF664	-0.399578	0.000207017
OXCT1	-0.399301	0.00190378
C5orf15	-0.399198	0.00389885
MAN1A2	-0.398911	0.00654435
TWF1	-0.398863	0.000310126
DNAJC8	-0.398827	3.35542e-05
WDCP	-0.398769	0.0354131
BBS2	-0.398735	0.0255393
STK4	-0.39871	0.00662297
ATP2C1	-0.398522	5.08646e-05
FYTTD1	-0.398386	8.45862e-05
STRN	-0.398308	0.00532338
DNTTIP2	-0.398288	0.0159051
VTA1	-0.398248	0.00827525
RAD51C	-0.398198	0.00265248
MYOF	-0.39801	1.3915e-06
GLO1	-0.397894	3.05145e-05
TMEM30A	-0.397866	0.000577811
RAD23B	-0.397831	5.55489e-05
BICD1	-0.397798	0.0381497
FUBP1	-0.397731	0.00010187
TMEM181	-0.397722	0.00917974
TM9SF2	-0.397646	3.22045e-05
ME1	-0.397539	0.00104286
STK38L	-0.397387	0.0306937
IGF2BP2	-0.397385	0.0005797
RMND5A	-0.397201	0.0017467
ARL8B	-0.397128	0.000516585
ATAD2	-0.39667	4.43857e-05
INTS13	-0.396638	0.00382501
TRIM59	-0.396308	0.0416587
NR3C1	-0.39617	0.000210161
TTC1	-0.396073	0.00164842
USP48	-0.395967	0.0150302
PTP4A2	-0.395855	4.30855e-05
PTPN2	-0.395824	0.0380491
SIPA1L1	-0.395813	0.0345479
GID4	-0.395517	0.000484305
CLSPN	-0.395438	0.0169235
HAUS2	-0.395392	0.00267853
LUC7L3	-0.395293	0.00540014
PPP4R3A	-0.395215	0.000417491
CRK	-0.395176	0.000221985
TM9SF3	-0.394695	7.75717e-06
CDIN1	-0.394677	0.000550158
MCM4	-0.394368	2.93985e-08
MORC4	-0.394305	0.00436624
DYRK2	-0.394269	0.0471146
STOM	-0.394247	0.0118515
PIK3CB	-0.394209	0.0111894
JARID2	-0.394096	0.0103063
TMEM131	-0.393955	0.00714638
TMEM209	-0.393875	0.0275704
CNTN1	-0.393648	1.60731e-05
TBL1XR1	-0.39357	2.71856e-05
MYO6	-0.393529	0.00844327
NUP133	-0.393368	0.000193717
TASOR2	-0.39334	0.000586795
MAP3K2	-0.392807	0.0202251
ANKRD28	-0.392721	0.0248534
NCBP3	-0.392713	0.00195976
SEC23A	-0.392428	0.000435009
RTF1	-0.392277	0.00107074
PCMTD2	-0.391986	0.00745218
CSNK1A1	-0.391961	8.56068e-07
DHX36	-0.391224	0.00605113
DDX46	-0.391079	0.00137992
ETS1	-0.391078	0.0170763
HNRNPLL	-0.390974	0.00446393
SLC7A11	-0.390913	9.42294e-05
TMOD3	-0.390889	0.000207179
PEX13	-0.390102	0.0222926
SLC11A2	-0.390039	0.00463586
ITGB6	-0.39	0.0271307
SENP5	-0.389947	0.00496307
CDYL	-0.389911	0.00901295
ASAP1	-0.389771	0.0337626
RASAL2	-0.389661	0.0250023
RRAS2	-0.389464	0.00171405
RALBP1	-0.389188	0.000672428
PTPN12	-0.389152	0.0118389
SLC25A24	-0.38914	0.00655177
TTF2	-0.389039	0.000198497
PPAT	-0.389032	0.010896
SPTSSA	-0.388957	0.0166052
CD55	-0.388711	0.0291034
SEMA3C	-0.388672	0.00928245
LATS1	-0.388215	0.0322739
QKI	-0.38821	0.008852
DCTN4	-0.388188	0.000751329
AEBP2	-0.387877	0.000972328
C12orf65	-0.387718	0.0304321
ABCB7	-0.387453	0.0245075
PDCD4	-0.387447	0.00996442
APPL2	-0.387136	0.0247414
BCAS2	-0.387091	0.00953778
WDR36	-0.387051	0.0139778
DIS3L	-0.387046	0.00167981
SPPL2A	-0.386999	0.00301191
LYRM7	-0.386905	0.0400233
MYO10	-0.386839	6.22722e-05
MPHOSPH6	-0.38673	0.0388799
ATF6	-0.386403	0.00539695
SFXN1	-0.385984	4.58007e-05
RAPGEF5	-0.385968	0.0327738
CBX3	-0.385841	0.000182303
CDK6	-0.385812	0.00010009
CD109	-0.385759	0.00594528
G3BP1	-0.38566	1.23288e-07
ZHX1	-0.3856	0.00226116
PUS7	-0.385373	0.0132987
DDX21	-0.385319	5.75535e-07
CDV3	-0.385251	4.88076e-05
CALU	-0.384823	0.000381272
PRKCI	-0.384823	0.000338836
PAK2	-0.384799	4.39117e-05
ARHGAP35	-0.384643	0.000498363
FCF1	-0.384632	0.00603803
DENND10	-0.384614	0.0210369
CHD1	-0.384452	0.0255207
UHRF1BP1	-0.384151	0.00935073
VRK1	-0.383989	0.00597068
COQ2	-0.383953	0.0367451
ABI1	-0.383725	0.000845443
GRK3	-0.383716	0.0344011
MPHOSPH9	-0.383637	0.0230709
FAM199X	-0.38348	0.000749348
EIF3A	-0.383415	1.21515e-06
IK	-0.383013	9.93959e-05
ATP1B1	-0.382463	0.000303553
CUL1	-0.382349	0.00198036
SLC35F5	-0.382234	0.00593377
TOP2A	-0.382112	1.02726e-06
ERGIC2	-0.381917	0.0192894
ATE1	-0.381896	0.0248534
NNT	-0.381591	8.11106e-06
UBE4A	-0.381444	0.00447226
FOXC1	-0.381352	0.00329769
COPS2	-0.381328	0.00918357
YAP1	-0.381321	0.0113687
STX17	-0.381212	0.0378017
GGNBP2	-0.381067	0.00949832
UTP6	-0.381028	0.000370436
SPATS2L	-0.380685	0.000969124
DOCK1	-0.380681	0.00626577
TMPO	-0.380536	5.08238e-05
AKAP13	-0.380355	0.00706774
HSDL2	-0.380285	0.000669123
CUL3	-0.379599	0.00595759
RFK	-0.379444	0.0302419
SP100	-0.379427	0.0452665
SBNO1	-0.379286	0.00119574
THAP12	-0.379117	0.00278037
PPFIA1	-0.378758	3.16777e-05
LGALS8	-0.378703	0.00805162
RAP1B	-0.378695	0.000678296
RCOR1	-0.378515	0.00251448
BUB1B	-0.378114	0.00285461
ARFGEF1	-0.378082	0.0166966
ABRAXAS2	-0.377624	0.0397631
UGDH	-0.377623	0.00544189
ATP2B4	-0.37762	0.00767216
CCNA2	-0.377327	4.75097e-05
RFX7	-0.377324	0.0336014
ADGRA3	-0.376998	0.00663733
TFAM	-0.376965	0.00287086
CYP1B1	-0.376828	0.0157011
AHR	-0.376819	0.0345479
ARNTL2	-0.376775	0.0177907
SPCS3	-0.376264	0.000623994
DHX29	-0.376249	0.0299
ACTR10	-0.376129	0.011445
PARD3	-0.376116	0.00562646
CHSY1	-0.376076	0.0223443
EIF5	-0.376009	6.07208e-06
PPA1	-0.375963	3.26262e-05
RAB21	-0.375845	0.00338949
PDZD8	-0.375821	0.00328501
SPTY2D1	-0.375665	0.046008
EXOSC10	-0.37565	0.000713231
AKIRIN1	-0.375641	0.00112374
ZFAND5	-0.375473	0.00291841
RAI14	-0.375372	0.00179504
RRN3	-0.374766	0.00181067
ZCRB1	-0.374537	0.0177887
PPP3R1	-0.374129	0.00456721
MINPP1	-0.374097	0.0169549
CNOT7	-0.374062	0.00253581
CMTM4	-0.373906	0.00441036
EML4	-0.37382	0.00352393
CDK5RAP2	-0.373526	0.00352729
NCBP2	-0.373448	0.000633918
PLEKHA1	-0.373414	0.0125771
PHF20	-0.373331	0.00598254
AASDHPPT	-0.373317	0.00357121
GOLGA5	-0.373248	0.020716
DSP	-0.373136	0.000175111
BAG4	-0.372801	0.0218787
ZNF326	-0.3727	0.0415209
MRPL19	-0.372648	0.00585382
PARG	-0.372411	0.0293277
MEF2A	-0.37234	0.00490185
GPATCH8	-0.372254	0.00755374
PPP2R5C	-0.372152	0.00092593
FAM20B	-0.372067	0.00198278
GOLM2	-0.372041	0.0231298
INTS6	-0.371832	0.0359239
BMS1	-0.37166	0.000145013
TARBP1	-0.371417	0.00485068
FBXL5	-0.371291	0.0101712
MOCS2	-0.371044	0.0112279
ZNF638	-0.370958	0.0309612
PPFIBP1	-0.370296	0.00467544
CASK	-0.370206	0.0350534
KIF21A	-0.370191	0.0109317
MRFAP1L1	-0.370103	0.0159227
MAK16	-0.37006	0.00687186
ARCN1	-0.369729	1.4884e-05
MARCHF6	-0.369641	0.000355405
SAR1B	-0.369569	0.0115778
SMC3	-0.369262	0.00253632
KCNJ15	-0.369215	0.03095
CALM1	-0.369214	1.37272e-06
CBX1	-0.368884	0.000371302
KIFBP	-0.368798	0.00236689
ELOVL5	-0.368623	0.000965006
DYNC1LI2	-0.368571	0.000847879
DCBLD1	-0.36857	0.0136146
ERP44	-0.368474	0.00404914
ACTR2	-0.368335	7.56478e-07
EXO1	-0.368292	0.00795337
CRLF3	-0.368217	0.0431254
PGRMC2	-0.367995	0.0112442
FAM210B	-0.367897	0.00846315
NCBP1	-0.36756	0.000512763
STK39	-0.367063	0.00656091
WASHC2A	-0.367055	0.0133002
MRPL47	-0.366933	0.000974981
YY1	-0.36665	1.13326e-05
SRPK2	-0.366541	0.00320996
PON2	-0.366417	0.0238722
KIF5B	-0.365932	3.97704e-05
NIN	-0.365661	0.0164085
NUP50	-0.36562	0.00139222
BAZ1A	-0.365611	0.00792272
TTC27	-0.36536	0.00356806
SEH1L	-0.365301	0.0271951
GBE1	-0.364973	0.0478623
PSMA4	-0.364775	1.87069e-05
BCLAF1	-0.364668	0.00139265
SWAP70	-0.364503	0.00388902
LYPLA1	-0.36449	0.000216507
CALCOCO2	-0.364461	0.00349999
LDHB	-0.36435	4.37381e-07
AGPAT5	-0.364298	0.0178634
RIMKLB	-0.364297	0.0151614
CDR2	-0.364289	0.0493814
IVNS1ABP	-0.364152	0.00110924
LLPH	-0.364123	0.0359112
PLA2G12A	-0.363739	0.0307948
OSBPL8	-0.363735	0.0179664
YES1	-0.36369	0.00723208
CPOX	-0.363326	0.00594864
MRPS35	-0.363294	0.000510009
WDR33	-0.363271	0.00331589
DBR1	-0.36304	0.0200023
FAM83B	-0.363026	0.022453
DCAF1	-0.362917	0.00602183
MRPL13	-0.362553	0.00795114
TRIM33	-0.362435	0.011407
LPIN1	-0.362294	0.00590404
AP1G1	-0.362024	0.000265679
ZNF451	-0.361893	0.0124819
C2CD5	-0.361736	0.0242937
RNF139	-0.361716	0.00665247
HACD3	-0.361642	0.000297719
SUCLG2	-0.361598	0.0188542
SLC35B4	-0.361549	0.0439825
DSG2	-0.361484	0.000107011
PHF10	-0.361441	0.0193184
SUGP2	-0.361434	0.013474
ADSS2	-0.361278	0.00265248
SPIN1	-0.36115	0.000155294
DDX17	-0.361028	0.000118917
USP40	-0.360966	0.0186201
ARHGAP19	-0.360724	0.0157385
LPP	-0.36058	0.00468976
RAB1A	-0.360316	2.4285e-05
MEIS2	-0.360268	0.000203409
SRSF5	-0.360112	0.00047086
DNAJC7	-0.360093	0.000615977
COL5A2	-0.360045	0.00636287
RBM27	-0.360022	0.00405203
RBBP5	-0.359824	0.00854628
GTF2I	-0.359653	0.00736377
DDHD2	-0.359436	0.0043417
DYNC1H1	-0.359266	0.046427
EIF1AX	-0.358985	0.00164108
CHD8	-0.358952	0.00233931
DSG3	-0.358818	1.6246e-05
NASP	-0.358775	0.000149191
SOCS2	-0.358698	0.0183398
FNDC3A	-0.358607	0.0335604
MAP3K13	-0.358507	0.0297073
ANP32A	-0.35841	0.000153366
PSTPIP2	-0.358392	0.0126692
RAP1A	-0.358266	0.014114
OCIAD1	-0.358188	0.000253706
TES	-0.358062	0.00148517
GOLM1	-0.35795	0.00559425
KPNA1	-0.357855	0.000911673
SLC25A46	-0.357771	0.00578524
PRKAA1	-0.357427	0.00673762
CSNK1G1	-0.357192	0.0176777
NAA15	-0.357183	0.00206546
MTDH	-0.357078	6.55815e-05
LRRC1	-0.35705	0.0313306
MTAP	-0.356932	0.000468033
EAF1	-0.356841	0.0313304
POLR1F	-0.356797	0.0291835
FMR1	-0.356705	0.0211181
KPNA3	-0.356682	0.00488118
MTMR1	-0.356636	0.00585382
NFATC3	-0.356374	0.00345494
CDK12	-0.356355	0.00492679
USO1	-0.356346	0.00338243
STX16	-0.355964	0.000691392
MED21	-0.355961	0.0326236
MYO5A	-0.355943	0.0160456
TRMT10C	-0.355587	0.0445694
LSM14A	-0.355458	0.0102497
CDC42EP3	-0.355278	0.0266548
RBM47	-0.355091	0.0171393
GALNT3	-0.354961	0.00456106
KIF2A	-0.354868	0.0183598
PPIG	-0.354467	0.0187938
RECQL	-0.354452	0.0255822
CEP170	-0.354436	0.037155
NEPRO	-0.353964	0.0321489
NBEAP1	-0.353677	0.00613565
TPP2	-0.353658	0.0243707
NUFIP2	-0.353443	0.00178955
ANKLE2	-0.353269	0.000784135
SCP2	-0.353182	0.0207325
FERMT1	-0.353118	0.00111898
RBM28	-0.353113	0.0163685
NUP205	-0.35293	2.73908e-05
SERINC5	-0.352832	0.00476294
COL4A5	-0.352657	0.0185589
ITFG1	-0.352346	0.0358183
ASPH	-0.352322	0.00248289
EPB41L5	-0.351479	0.0331305
GOLIM4	-0.351437	0.00333957
TTL	-0.351027	0.00339985
PARN	-0.350986	0.00349759
AGPS	-0.350952	0.000724785
SVIL	-0.350734	0.0376598
CUL4B	-0.350275	0.00300049
FAM204A	-0.350083	0.0372221
CNOT10	-0.349872	0.0385642
SNX9	-0.349837	0.021467
NET1	-0.349683	4.30855e-05
PLRG1	-0.349497	0.00621888
MRPL42	-0.349461	0.00556273
CCDC144NL-AS1	-0.34943	1.49765e-06
ARL6IP5	-0.349175	0.0192819
VPS36	-0.348866	0.0313304
ANLN	-0.348794	8.10944e-05
ATP2B1	-0.348745	0.0215144
ATP6AP2	-0.348723	0.0165353
MTIF2	-0.348441	0.00914805
PKN2	-0.348408	0.03095
YEATS2	-0.34807	0.0030729
SMARCE1	-0.347983	0.000440816
TMEM237	-0.347857	0.00408621
TMEM30B	-0.347688	0.0319716
RC3H2	-0.347503	0.00181707
PNRC2	-0.34738	0.0242441
PSMD12	-0.347346	0.000643124
MCU	-0.347079	0.00143949
KPNB1	-0.346629	2.13004e-06
MELK	-0.346405	0.00544325
HNRNPUL2	-0.346166	0.0055328
CLIP1	-0.346157	0.0139815
NCAPG	-0.345993	0.00539695
PRPF4B	-0.345956	0.0436373
ARL1	-0.345559	0.00951755
ASAH1	-0.345471	0.0296907
SPATS2	-0.345246	0.00300093
RPS6KB1	-0.345213	0.0466918
OGT	-0.345211	0.000733151
PHAX	-0.345168	0.0179797
SON	-0.345155	0.000241275
TPM4	-0.345005	3.90574e-06
TGFBR2	-0.344988	0.021853
EGFR	-0.344921	0.000539677
DYRK1A	-0.344893	0.0457515
ORC2	-0.344295	0.0169221
ITPRIPL2	-0.34392	0.0032176
TRIO	-0.343559	0.00626577
ATP6V1D	-0.343311	0.00938349
DDX18	-0.343256	0.000441559
PCNT	-0.342372	0.0160118
STARD4	-0.34218	0.0251584
STON2	-0.342171	0.0145446
AMMECR1	-0.341884	0.031603
NUP160	-0.341791	7.18979e-05
HAUS6	-0.341708	0.0374722
BROX	-0.341436	0.0274937
UBA6	-0.341382	0.026205
PSMA3	-0.341003	0.00301878
TRUB1	-0.340948	0.0242723
ANP32E	-0.340646	0.00312955
SAMD8	-0.340636	0.0151148
BRD7	-0.340525	0.00451052
PIK3CA	-0.340447	0.0297933
NT5C3A	-0.34034	0.0314063
SEC62	-0.34018	0.014269
KLF7	-0.340162	0.0435539
CSNK2A1	-0.339973	0.000205542
MMGT1	-0.339196	0.00828229
CDK7	-0.339154	0.0112279
MAT2B	-0.339097	0.000854756
KIF11	-0.33901	0.00113488
SMCHD1	-0.338825	0.0285167
CEPT1	-0.338654	0.0351892
PPHLN1	-0.338293	0.022613
FBXW2	-0.338075	0.00432328
KIAA0040	-0.337947	0.0357914
KANSL1	-0.337523	0.0357622
DNAJB6	-0.337291	0.00063831
SRSF10	-0.33728	0.00272606
BCAT1	-0.337274	0.0160678
TBC1D5	-0.337271	0.0403367
CFAP97	-0.336986	0.0342233
CYCS	-0.336701	7.11822e-05
KCTD3	-0.336572	0.00824746
FEM1B	-0.336512	0.0121048
ANXA7	-0.336489	0.000149117
ADAM17	-0.336396	0.0323148
EIF3H	-0.336339	0.00357067
NUS1	-0.336203	0.0164085
MAPRE2	-0.336115	0.0308992
LMTK2	-0.336037	0.0412354
TPD52	-0.335998	0.0149118
RABGGTB	-0.335965	0.00883654
CDC123	-0.335945	0.000343892
TEX10	-0.335333	0.00463586
NAP1L1	-0.335255	2.63824e-05
LAP3	-0.335162	0.0165929
COPS4	-0.335059	0.00998717
PRC1	-0.334931	7.13449e-05
LAMP2	-0.334878	0.00109514
HSD17B12	-0.334824	8.19113e-05
PICALM	-0.334772	0.0335934
DLG1	-0.33448	0.00612976
MSH2	-0.33445	0.00694673
HTATSF1	-0.334436	0.0063437
LOC100421372	-0.33409	0.0393861
C12orf75	-0.333788	0.00454874
UTP25	-0.333706	0.0413306
LNPK	-0.3337	0.0337861
ALCAM	-0.333155	0.00922359
PMS2	-0.333102	0.0259144
KDM5A	-0.332952	0.0109497
ST13	-0.332533	4.39818e-05
FLRT2	-0.33236	0.0279759
RALB	-0.331848	0.0276818
COX11	-0.331812	0.0333357
TMCO1	-0.331701	0.00215015
BLOC1S6	-0.331616	0.0382856
NSUN2	-0.331441	0.000568949
SEC31A	-0.331221	0.00108698
LYAR	-0.331024	0.0374638
ROCK2	-0.33087	0.0197652
OLA1	-0.330786	0.00407284
MTMR12	-0.330388	0.00173893
ARID1B	-0.330205	0.0316481
SINHCAF	-0.330056	0.000334459
NDFIP2	-0.330006	0.00898619
MRPL32	-0.329771	0.043973
SFPQ	-0.32921	7.91477e-06
YTHDF2	-0.329103	0.00415942
TUBGCP3	-0.328939	0.0173322
GDI2	-0.32852	3.25927e-05
SLC35D1	-0.328475	0.0406983
ULK2	-0.328385	0.0178523
DSC3	-0.328221	0.00456721
C9orf78	-0.327927	0.0074715
WDHD1	-0.327848	0.0383015
EIF4B	-0.327823	4.51304e-06
NSF	-0.32771	0.0190021
CRIM1	-0.327232	0.000720157
TRAPPC10	-0.326993	0.0386241
KRAS	-0.32695	0.0138241
SCCPDH	-0.326693	0.0347387
KMT5A	-0.326663	0.0035564
MORF4L1	-0.326261	4.67282e-05
RNASEH1	-0.326137	0.00525136
ARGLU1	-0.325726	0.0264327
C5orf34	-0.325692	0.0374525
NUP88	-0.325665	0.0024557
PRKAR2A	-0.325486	0.000646434
TOM1L1	-0.325305	0.0435784
FNBP4	-0.32513	0.0135137
SPC25	-0.324967	0.0131183
TSR1	-0.32446	0.000407631
ABCE1	-0.32432	0.00163693
DNAJC13	-0.324182	0.0250023
PUM1	-0.324064	0.00471113
UTP18	-0.324043	0.00467251
ELK3	-0.324022	0.0107694
TASOR	-0.324015	0.0128118
ZNF639	-0.323705	0.0232371
TRRAP	-0.323669	0.0025521
KIF13A	-0.323587	0.0341761
OIP5-AS1	-0.323575	0.00433244
CCDC47	-0.323522	0.00493641
ACACA	-0.323457	0.00127008
NUP153	-0.323436	0.00257311
ELOVL6	-0.32318	0.0310793
BCL2L2	-0.322933	0.0437618
RNF213	-0.322922	0.012734
EIF2S1	-0.322898	0.00103597
DDX52	-0.322857	0.0260531
ABHD2	-0.322801	0.00456545
CKAP2	-0.322323	0.0193977
SLC23A2	-0.321252	0.0355285
UQCRB	-0.321127	0.0217355
LMNB1	-0.320987	0.000122142
SKA3	-0.320405	0.046239
RFC1	-0.3203	0.00788297
APBB2	-0.320118	0.00011125
SDHD	-0.319687	0.00847389
EIF2S3	-0.319602	0.000348618
IARS1	-0.319504	7.08144e-05
RAB13	-0.319494	0.0112936
USP7	-0.319443	0.000153523
HIGD1A	-0.318984	0.00193612
CPSF3	-0.318681	0.00713974
GTF2E2	-0.31862	0.0380794
SOS1	-0.318145	0.0439825
FUBP3	-0.31814	0.0068843
GOLGA2	-0.318092	0.00527169
PNO1	-0.317856	0.0161741
RHOBTB3	-0.317773	0.00269697
APLP2	-0.317696	7.4063e-05
CCDC6	-0.317404	0.00807866
SPAST	-0.317299	0.0498044
SPDL1	-0.317154	0.021497
CTBP2	-0.316989	0.00207964
EID1	-0.316869	0.0023299
NUMB	-0.31685	0.0313304
PHLDB2	-0.315989	0.0325018
OSMR	-0.315851	0.00916771
N4BP1	-0.315791	0.0139586
PSIP1	-0.31561	0.0420014
SLC25A32	-0.315466	0.0204086
KLF5	-0.315399	4.88879e-05
HMMR	-0.315355	0.00731669
SP3	-0.3153	0.00951755
HERC4	-0.314831	0.0184327
EZH2	-0.314659	0.0282291
ATG2B	-0.314457	0.0431254
SNAI2	-0.314446	0.014253
ARHGEF10	-0.314387	0.0473935
SLU7	-0.314172	0.0431009
ARL6IP1	-0.31417	0.000122937
PTBP3	-0.313882	7.68744e-05
PTHLH	-0.313413	5.00964e-06
STK26	-0.312872	0.0376801
PPP1R15B	-0.312302	0.0210947
PDHB	-0.312075	0.0110254
DNAJA2	-0.312071	0.00121134
DCAF5	-0.311777	0.0335604
KIF23	-0.311384	0.00795114
PRDM4	-0.311258	0.0270845
NSMAF	-0.310973	0.0167853
MRPL3	-0.310569	0.000497503
[truncated: 2,794 more rows]

## Sheet: Table S3b
Table S3b List of DEGs identified in A549 cells, n=1494
Gene ID	log2FoldChange	FDR p
UTP3	-0.699785	0.000738942
PFDN4	-0.683544	0.00550605
DIXDC1	-0.679766	0.00179368
TMEM126B	-0.676365	0.00171524
DNAJB9	-0.664836	0.00729956
KIAA1217	-0.65998	0.00952567
CXCL8	-0.652689	1.83998e-08
NR5A2	-0.648159	0.00702088
TCEAL8	-0.640976	0.000855076
SCOC	-0.636243	0.0027536
C2CD2	-0.618001	0.00193579
COQ10B	-0.612388	0.00624536
TCEAL9	-0.604529	0.00229672
GOLGA5	-0.603995	0.000772438
RAB13	-0.599745	2.57701e-07
TRIM6	-0.598329	0.00638397
SLC16A4	-0.5927	0.000248594
HAUS1	-0.588331	0.00656653
UQCRB	-0.582382	1.37222e-05
CMAS	-0.58019	0.000160401
PHAX	-0.577537	0.0009042
CLDN12	-0.577342	0.0024851
SAMHD1	-0.560686	0.001188
ACTR6	-0.560517	0.0137725
F2R	-0.553107	0.000152498
SPART	-0.552944	0.00542058
WASF1	-0.550712	0.0288587
CYLD	-0.549345	0.0178439
PDP1	-0.543416	0.0349837
MOCS2	-0.5423	0.00143088
LRP12	-0.540623	0.0104515
BET1	-0.534093	0.00805223
CFDP1	-0.529617	0.00426385
FAM120C	-0.528209	0.0283552
SNRPB2	-0.528002	2.81881e-05
FRMD6	-0.524504	0.00799683
NDUFA5	-0.524395	0.0117497
FAM114A2	-0.519196	0.0354115
CASP3	-0.518803	0.0326825
NDUFAF2	-0.51538	0.0129786
CFAP36	-0.514681	0.0148528
RBM15	-0.51423	0.03702
KDM1B	-0.509434	0.0321004
CDKN1B	-0.508694	0.000102186
STAMBPL1	-0.506959	0.0116271
TMX1	-0.504848	8.24187e-06
LOC100419583	-0.502904	0.0197498
ELOVL6	-0.499804	0.00357706
DDX3Y	-0.496179	0.0168427
KLF9	-0.49569	0.0486323
SYF2	-0.495581	0.0355042
TADA1	-0.495288	0.0329132
DNAJC1	-0.495235	0.00308054
GTF2H1	-0.493523	0.00195081
RARB	-0.493086	0.0319473
SLC38A2	-0.489714	3.08235e-08
MRPL50	-0.485214	0.0257707
HTATSF1	-0.485178	0.000456567
TBCA	-0.483865	0.000338321
FAM204A	-0.483426	0.0383714
ECHDC1	-0.48252	0.0187477
ADSS2	-0.481266	0.000106362
ATP7A	-0.481189	0.0325608
CRIPT	-0.48045	0.0141106
MITF	-0.480347	0.0379586
RYBP	-0.476638	0.0232369
TTC23	-0.475387	0.0214054
GTF2A1	-0.473191	0.0103162
STEAP1	-0.471492	0.00254936
SNAPC3	-0.469177	0.0167368
SUCLG2	-0.468726	8.9894e-05
SGCE	-0.468125	0.00174691
CREBZF	-0.465505	0.00129485
ABCB7	-0.46393	0.0192045
PCYOX1	-0.463154	6.84645e-07
SMARCA1	-0.462249	0.000142367
SNRPE	-0.461064	0.00270642
WAPL	-0.460788	0.0053644
CXCL5	-0.459228	4.68391e-14
HPS5	-0.457783	0.0117969
PIGN	-0.456571	0.02995
OTULIN	-0.456172	0.00447404
ADGRL2	-0.454778	0.0288372
SMIM14	-0.454061	0.00287653
QRSL1	-0.453401	0.0280922
ATAD1	-0.453255	0.00139782
DBR1	-0.452658	0.0273313
HSPA4L	-0.451767	0.0365447
STAM	-0.45142	0.0111829
THUMPD3	-0.450534	0.000897893
CDC73	-0.45003	0.009297
YES1	-0.449812	0.0160944
ARFIP1	-0.449671	0.0386825
RBM47	-0.44953	0.000288279
SNX14	-0.447783	0.00457246
TPRKB	-0.447713	0.039875
ATP5ME	-0.447648	0.0363891
TIMM21	-0.446544	0.0116615
GCSH	-0.446474	0.013974
ZYG11B	-0.445937	0.0208766
CTSS	-0.445732	0.00354417
NT5E	-0.444858	0.00268921
MMD	-0.444385	5.44781e-06
UBA5	-0.444209	0.0419662
MAML3	-0.44318	0.0111182
HSPA12A	-0.441663	0.00506679
VPS54	-0.441585	0.0254534
BAG2	-0.44158	0.0100369
DHTKD1	-0.440722	0.00369692
ARL6IP5	-0.440609	4.20802e-05
ELL2	-0.438572	0.0392339
RXYLT1	-0.437229	0.0256769
GGPS1	-0.437	0.0298309
TSNAX	-0.436482	0.0461295
EID2	-0.43589	0.00592315
PRELID3B	-0.432797	0.010797
GNAI1	-0.432781	0.00588122
NR2F1	-0.432627	0.0398406
CCDC25	-0.432415	0.00602101
DHX32	-0.431858	0.00134711
LCLAT1	-0.431747	0.00984973
PDK4	-0.430386	7.45738e-05
RNF20	-0.430247	0.0021749
ITGB1	-0.429568	2.52401e-11
ATP6V1A	-0.429525	0.000490176
DLC1	-0.429306	0.0146798
FAM114A1	-0.429286	0.00460504
UBE3A	-0.429268	0.0058134
CHD7	-0.42816	0.0274786
RBM24	-0.426972	0.0395047
GPN3	-0.425957	0.0491013
DLG1	-0.425503	0.0464794
GOPC	-0.425054	0.00292944
SNW1	-0.424704	0.00057865
CUL2	-0.424313	0.0270806
MTFR1	-0.424248	0.00255791
PKD2	-0.423852	0.0147748
FOXO3	-0.422714	0.0373061
TGFBR1	-0.422494	1.94513e-06
ITPRID2	-0.422415	0.00468745
DNAJC10	-0.422189	0.00207584
DDX52	-0.419317	0.00652134
MTX2	-0.418539	0.0158232
SPTSSA	-0.416672	0.000110183
AEBP2	-0.41613	0.0444066
TMEM237	-0.415494	0.0322429
PARG	-0.415213	0.0209903
EXOC6B	-0.414905	0.00981638
OSGIN2	-0.413684	0.00442331
IFT57	-0.413571	0.0256791
SLK	-0.412888	0.0115862
CMTM6	-0.412227	0.000722345
APAF1	-0.411679	0.0440581
HMGA2	-0.411643	0.0207962
RAB18	-0.41134	0.00390101
FXR1	-0.411255	0.00120221
KCTD3	-0.410964	0.00122123
PSMC1	-0.410264	0.000364962
LSM14A	-0.410123	4.18481e-06
SGMS1	-0.410039	0.0152749
TENM3	-0.409887	0.00385223
SNX7	-0.409846	0.0218707
CHEK1	-0.409435	0.0152391
HPGD	-0.409177	0.000296978
NBR1	-0.409094	5.89687e-05
ZCRB1	-0.408903	0.0230984
MFAP1	-0.408754	0.0290349
BTBD3	-0.408211	0.0143419
SNX18	-0.40788	0.0457686
MASTL	-0.407051	0.0284612
DYNC1I2	-0.406811	0.00057865
WWP1	-0.406575	0.0313295
IL13RA1	-0.40597	4.69197e-05
UBE2H	-0.404999	4.48605e-06
HMGB1	-0.404942	1.50206e-09
PLA2G4A	-0.404651	0.00914943
CSNK1G3	-0.404181	0.0456921
CERT1	-0.403058	0.0319657
SKIL	-0.402736	0.0298309
SNX6	-0.402001	0.000113611
BCCIP	-0.401268	0.00486814
KDM5A	-0.400724	0.0031784
PM20D2	-0.400128	0.0132149
AGPS	-0.39926	0.00174691
EPS15	-0.398885	0.0343606
CHORDC1	-0.398722	0.0124571
CCNC	-0.398208	0.0144434
MAP7	-0.396865	0.00390101
SLC39A6	-0.396808	0.00167091
PNMA2	-0.396241	0.000193484
UBA3	-0.39604	0.025763
TNKS2	-0.394964	0.0042957
RALA	-0.394723	0.0311864
HAUS2	-0.394354	0.0111842
LACTB	-0.394091	0.0167275
CCNYL1	-0.393052	0.0185197
DPM1	-0.393035	0.0147615
USP8	-0.392767	0.0214871
CYP51A1	-0.392237	1.29435e-05
TMC5	-0.3915	0.0491608
RAB3GAP1	-0.391178	0.00820051
PDCD4	-0.39079	0.0423211
BTN3A2	-0.390713	0.0491013
ASB7	-0.390446	0.0488205
NAB1	-0.390392	0.0311367
IL1R1	-0.389559	0.0182404
SP3	-0.389497	0.00862865
CREBL2	-0.389417	0.00599809
CCDC117	-0.389181	0.0198499
RRM2B	-0.388891	0.0303116
CSNK1A1	-0.38858	3.23043e-06
NET1	-0.388476	0.000425796
CHMP5	-0.388133	0.00324192
CEP20	-0.387532	0.00229748
ATG12	-0.386595	0.0303024
DNAJA1	-0.385904	1.0644e-07
BMS1	-0.384952	0.00107326
MCL1	-0.383952	9.56684e-07
CEBPG	-0.383796	0.00303368
RCN1	-0.383498	2.03668e-06
TVP23B	-0.383044	0.0184018
AOX1	-0.382543	0.0374835
MAPK9	-0.38244	0.00255791
PSMC6	-0.38192	0.00290398
SEC23A	-0.381482	3.34954e-05
GLCE	-0.381195	0.033956
GGCT	-0.381169	0.018609
YPEL5	-0.381007	0.0117844
EID1	-0.380798	0.000842929
PAIP1	-0.380598	0.000607815
IKBIP	-0.380567	0.0299488
AP1S3	-0.379588	0.00692042
ZDHHC6	-0.379436	0.02779
CANX	-0.379387	6.65644e-11
POP1	-0.379046	0.0355964
SEPTIN10	-0.378752	0.0194058
SLC4A1AP	-0.378475	0.044207
NCL	-0.378124	3.83499e-10
TFDP2	-0.37747	0.0115188
SF3B1	-0.377308	9.83781e-06
ARGLU1	-0.37703	0.0189638
ACOT13	-0.377004	0.0259924
HNRNPA2B1	-0.376919	5.26904e-11
HNRNPR	-0.376887	6.23411e-06
AFDN	-0.37665	0.00887684
SERINC1	-0.376419	0.00240486
SPP1	-0.376293	0.000333857
NCOA2	-0.376261	0.0407378
NCOA3	-0.376156	1.50029e-05
CDYL	-0.375889	0.0176333
ADAM17	-0.375883	0.00563401
AASDHPPT	-0.375765	0.0281133
TAF7	-0.375573	0.001188
AR	-0.375344	0.0407084
CEBPZOS	-0.374876	0.0298309
FSTL1	-0.374843	1.41805e-05
TMEM30A	-0.37458	0.00105189
SPOP	-0.37432	0.030297
GPD2	-0.374278	0.0113092
IK	-0.373893	0.000542877
CTR9	-0.373637	0.0128617
SUMO1	-0.373588	0.000557928
RIPK2	-0.373587	0.0290902
CHMP2B	-0.373546	0.0112214
MRPL30	-0.373246	0.0027536
CRYZ	-0.37317	0.00131378
ELF1	-0.373078	0.0417865
TOR1AIP2	-0.372629	0.00779576
SIPA1L1	-0.37085	0.0300288
DDX6	-0.370786	0.000539714
ARL4C	-0.37016	3.76781e-07
PRMT3	-0.369973	0.0242169
RALGAPA2	-0.369844	0.0303843
PPP3CA	-0.369672	0.00985326
CRK	-0.369319	0.000126917
ACSL4	-0.369195	0.00229325
REXO2	-0.368682	0.00783927
PAIP2	-0.368481	0.00396259
MAOA	-0.367705	0.0432336
CHUK	-0.367632	0.0363866
ANP32A	-0.367584	2.4473e-05
SELENOI	-0.367401	0.00274964
DNAJB11	-0.367344	0.00317677
EFL1	-0.366848	0.0207918
FGG	-0.36678	0.025787
HSD17B12	-0.366545	0.00317966
UBE2J1	-0.365891	0.0325762
HPS3	-0.3657	0.00708233
RSL24D1	-0.365484	0.00057865
STK17A	-0.364813	0.00537416
SRGN	-0.364721	0.0018509
CLIC4	-0.364548	0.00107272
HMGB2	-0.36446	0.00136452
GPRIN3	-0.364303	0.0390806
ACTR2	-0.363846	1.08393e-06
GJA1	-0.363677	4.42797e-05
NAA30	-0.362154	0.0313443
INA	-0.361908	0.0298309
RFK	-0.361659	0.00277194
HSPA4	-0.361655	1.64437e-06
NIPSNAP2	-0.361632	0.00416488
RRN3	-0.361285	0.00487516
PSPC1	-0.361153	0.00518577
ITPRIPL2	-0.361085	0.00485078
RDH11	-0.360278	0.000223506
CPNE3	-0.360206	0.00154773
TCEAL4	-0.360175	0.0495001
CCNT1	-0.359001	0.0463901
HNRNPU	-0.358161	2.1523e-09
GFM1	-0.357833	0.00254936
SH2D4A	-0.357448	0.0139932
PICALM	-0.35692	0.00155325
PDE8A	-0.356401	0.00667681
F2RL1	-0.356361	0.000399681
CBFB	-0.356162	0.00550605
NPM1	-0.356036	6.02213e-10
USP32	-0.355591	0.0117735
MCFD2	-0.355523	3.65534e-05
DCAF13	-0.355463	0.00592031
PON2	-0.355038	8.93732e-07
CASP7	-0.354794	0.0496929
HNRNPA3	-0.354791	3.91767e-06
IDH1	-0.3546	6.17786e-06
NASP	-0.354053	0.000428985
NDFIP2	-0.35387	0.0419662
DCBLD1	-0.353464	0.000811329
ZMPSTE24	-0.353234	0.00253887
WASL	-0.352737	0.0267775
CAPZA2	-0.35229	0.00130614
UBE2V2	-0.351791	0.0312032
TRMT6	-0.350928	0.0288538
THOC7	-0.350864	0.0381123
PPP2R5C	-0.349898	0.00628286
NARS1	-0.349711	0.000237709
TBX3	-0.34947	0.0150907
RAB3B	-0.349138	0.0379586
MRPL35	-0.348809	0.0291674
FAM107B	-0.348448	0.000216247
PPHLN1	-0.348295	0.0101532
SEH1L	-0.348254	0.0155792
MPP5	-0.348213	0.0379586
ITGA2	-0.347834	0.0214184
TES	-0.347797	0.00563401
RTF1	-0.347593	0.0110242
SRP72	-0.347441	0.00175308
GOLGA7	-0.346248	0.0127228
SLC26A2	-0.345752	0.0207962
CPSF2	-0.345308	0.00487349
TMEM165	-0.345136	0.00213862
GATAD1	-0.344994	0.0345797
FDX1	-0.344818	0.025191
SNX9	-0.344668	0.0364847
DIS3L	-0.34427	0.00157742
SWAP70	-0.344164	0.0413483
ST13	-0.344138	3.24151e-05
GTF2H3	-0.344133	0.0238298
GOLM1	-0.344121	0.00031167
PLS3	-0.344048	1.83328e-06
SCPEP1	-0.3439	0.0293853
UGP2	-0.343861	0.00178129
CCT6A	-0.343296	1.28883e-07
SH3BGRL	-0.343259	0.0281744
FYTTD1	-0.342627	0.0406678
RSPRY1	-0.341904	0.039731
OSBPL9	-0.341904	0.00654766
OXSR1	-0.341754	0.00946719
KIFBP	-0.341328	0.0156265
NRDC	-0.341085	0.000113295
TXNDC12	-0.341071	0.00389176
RARS1	-0.340944	0.000233167
ANXA1	-0.34046	1.4441e-08
UTP25	-0.340308	0.0340181
NCOA7	-0.339774	0.00247548
KYNU	-0.339316	1.66682e-05
ARPP19	-0.339314	5.39534e-05
PPFIA1	-0.338341	0.021492
HNRNPDL	-0.3381	0.00112637
PSMD14	-0.337803	0.000667971
VTA1	-0.337376	0.0375643
SSB	-0.337202	0.0139296
UGDH	-0.336356	3.44451e-07
CD109	-0.335964	0.00179368
CCT2	-0.335891	3.44451e-07
TARS1	-0.335831	0.000134704
MID1	-0.335463	0.000515721
TM9SF3	-0.335359	5.7195e-05
YIPF5	-0.335291	0.0168286
GGH	-0.33524	0.00777588
MBTPS2	-0.333796	0.0183346
C11orf58	-0.333478	0.000344022
SPCS3	-0.333427	0.0230252
ST3GAL5	-0.333077	0.00769003
NAP1L1	-0.332556	2.51695e-07
TTC1	-0.332391	0.0354529
CALM1	-0.331723	1.40723e-06
ENY2	-0.331659	0.0185197
TOMM70	-0.330608	0.0015868
TBL1XR1	-0.330526	0.0360304
GNAI3	-0.329888	0.00487516
PSIP1	-0.329669	0.0376567
OPTN	-0.329451	0.0203625
ZNF664	-0.329349	0.00148728
NXPE3	-0.328818	0.00670513
COPB2	-0.328602	0.000867009
TPBG	-0.328284	0.00117179
CLINT1	-0.327716	0.00296829
DCBLD2	-0.327392	1.19281e-07
NLN	-0.327317	0.00324192
CEMIP2	-0.327258	7.30746e-05
MARF1	-0.327245	0.0397594
HEXIM1	-0.327185	0.000542877
AP3B1	-0.327175	0.0136164
ZNF106	-0.326834	0.0296813
HNRNPUL2	-0.326792	0.0184018
OAT	-0.326705	0.00487516
GNG12	-0.326502	0.000734634
MORC4	-0.32635	2.62676e-05
TMEM64	-0.326322	0.0186719
LMBR1	-0.326172	0.00762968
EML1	-0.325906	0.0140383
FUBP3	-0.325759	0.0117844
SLC16A1	-0.32513	0.00575899
PPP1CB	-0.324938	0.000312799
CNOT6	-0.323895	0.0199414
NUCKS1	-0.323778	6.17786e-06
RIN2	-0.323699	0.0174972
GALNT1	-0.323007	0.00247569
NSD3	-0.322512	0.0226905
CDC42EP3	-0.322448	0.0079573
CCDC47	-0.32241	0.00197433
SLC25A37	-0.32188	0.0079573
CPS1	-0.321543	0.0179815
GJC1	-0.320816	0.0160267
RAB6A	-0.320698	0.00259889
NUS1	-0.320249	0.0127387
TOB1	-0.320235	0.0189152
ZNF281	-0.319921	0.0336467
SRSF10	-0.319777	0.00494715
MCM10	-0.319644	0.0208928
LARS1	-0.31929	0.00057865
MSRB3	-0.319079	0.0363343
API5	-0.318635	0.00207584
PSMA4	-0.318458	3.24151e-05
SPATS2	-0.318086	0.0102779
TSC22D1	-0.317527	0.000826584
NOL11	-0.316912	0.00845967
PODXL	-0.316894	0.00788986
ITGA6	-0.316791	0.0101569
SYNM	-0.316519	0.0161175
CAB39	-0.316414	0.0346084
TCF20	-0.316324	0.0370189
WDR43	-0.316058	0.00820051
HERC4	-0.315915	0.0338874
ZFP91	-0.315784	0.00563401
FAM199X	-0.315387	0.0221297
ALDH1A1	-0.315246	8.23611e-10
ARHGEF12	-0.315231	0.00464099
RPS6KA3	-0.315037	0.00422967
SOD2	-0.314733	4.87381e-06
HSDL2	-0.314668	0.0379586
CLDN1	-0.314219	0.00784398
TCIM	-0.314202	0.0404049
GNPNAT1	-0.314104	0.00550605
PEG10	-0.313864	0.000369539
TAF9	-0.313799	0.0343956
SEC63	-0.313641	0.048764
SH3GLB1	-0.313631	0.0423211
PAWR	-0.313233	0.0164086
DNAJC22	-0.313134	0.0323591
EIF4A2	-0.312929	0.00290398
SYAP1	-0.312283	0.00723585
LPGAT1	-0.312187	0.00789002
HMGB3	-0.312052	0.000332612
ALDH3A2	-0.311674	3.24151e-05
TFPI	-0.31139	0.0405548
COL5A2	-0.311274	0.000110452
ECPAS	-0.311181	0.00333574
PARP4	-0.311139	0.00588122
SYNCRIP	-0.310904	0.000488385
PSME4	-0.310792	0.00823117
IL18	-0.310416	0.015349
LHFPL2	-0.310191	0.00499574
LGR4	-0.310156	0.00333574
CD46	-0.309964	0.000556558
GIGYF2	-0.309178	0.013628
BZW1	-0.308664	2.9172e-05
RAB31	-0.308483	0.0347652
MTA3	-0.307938	0.0480194
RNF145	-0.307548	7.61922e-05
RAB10	-0.307457	4.75847e-05
PRXL2A	-0.307353	0.00622053
ELOC	-0.307208	0.0115188
GPATCH4	-0.30687	0.0324394
ELK3	-0.306781	0.0176333
CASK	-0.306639	0.0292559
NSA2	-0.306634	0.0241988
ATP6V1C1	-0.305721	0.048764
SRPK1	-0.304909	0.008001
AFF1	-0.304807	0.03554
DENR	-0.304505	0.00500162
LTA4H	-0.304271	0.00129485
TMEM41B	-0.304086	0.0474322
TXNRD1	-0.303694	1.1975e-07
TCEA1	-0.303645	0.00218802
CACYBP	-0.303637	0.000658877
SRSF11	-0.303506	0.0313774
XPR1	-0.303328	0.00890568
PMEPA1	-0.303273	6.84645e-07
S1PR3	-0.303006	0.0415376
EIF1AX	-0.302679	0.00468374
YAP1	-0.302597	0.00642468
MEGF9	-0.302483	0.0267296
TARDBP	-0.302469	0.000717019
CMPK1	-0.302467	0.00506679
DNM1L	-0.30215	0.0185796
KIF13A	-0.301881	0.0423874
PSMD12	-0.301609	0.0157447
NAA50	-0.301506	0.000835309
TMEM123	-0.301241	0.000516721
ANKRD28	-0.300917	0.0478297
CUL1	-0.300749	0.00830641
ETF1	-0.300421	0.000174502
THRAP3	-0.300279	0.000939265
C16orf72	-0.300256	0.0332507
YME1L1	-0.299036	0.000923467
PSMD7	-0.299023	0.00145905
QPCT	-0.298898	0.0466119
DDX1	-0.298749	0.00148832
SUB1	-0.298681	0.00832569
SNTB2	-0.298444	0.0348789
EIF3H	-0.29796	0.000430747
SPTLC1	-0.297584	0.0285404
PERP	-0.29726	7.37171e-05
HNRNPLL	-0.297017	0.0423874
HSPD1	-0.296919	3.85471e-06
EIF2S2	-0.296674	0.00215196
MYO1B	-0.296512	0.00207584
HSP90B1	-0.296441	5.38526e-06
LAMB1	-0.296279	7.71332e-05
AMIGO2	-0.296006	3.15119e-05
RSL1D1	-0.29534	0.000740873
PHLDB2	-0.295218	0.02087
MSH6	-0.295183	0.0008962
NCKAP1	-0.295126	0.00297326
CREG1	-0.294293	0.00887684
FBXO11	-0.29417	0.0335603
MYO1E	-0.293915	1.38579e-05
GLS	-0.293872	0.000612416
PTPN14	-0.29377	0.031771
SCARB2	-0.293722	0.0090488
ERRFI1	-0.29368	0.00315317
EIF2S3	-0.293199	1.36415e-05
EIF3E	-0.29319	0.000437337
PTPN11	-0.293047	0.00158363
LTBP1	-0.292784	0.0270414
PAFAH1B2	-0.292308	0.0024014
HACD2	-0.2916	0.0212968
SET	-0.291441	1.32101e-05
PNRC1	-0.291357	0.0324394
MAT2B	-0.291321	0.01571
NCAPG2	-0.291024	0.0050528
SLC11A2	-0.290959	0.0345034
FCF1	-0.290843	0.0209285
SEPTIN2	-0.290795	6.75968e-05
B4GALT5	-0.290418	0.00119388
NRP2	-0.290148	0.000131135
CSTF3	-0.289441	0.0460164
IPO8	-0.289397	0.0381721
PGRMC2	-0.289053	0.0128178
CYRIB	-0.288993	0.00487516
INTS10	-0.288982	0.0189863
MARCKS	-0.288883	0.000164731
MORF4L2	-0.288765	3.15119e-05
NORAD	-0.288762	0.000964889
RAB2A	-0.288601	0.00229325
SLC44A1	-0.288582	0.0244145
PDLIM5	-0.288539	0.0012278
DCAF6	-0.288475	0.0378808
MGME1	-0.287749	0.047758
TRIM44	-0.287665	0.00431232
TCF12	-0.287651	0.0476283
MYH10	-0.287152	0.0028475
MBD2	-0.286749	0.0241389
NUB1	-0.286667	0.0376567
IFNGR1	-0.286397	0.00807598
ADAM9	-0.28639	0.00064551
PTPRJ	-0.286083	0.0032409
SAR1A	-0.286049	0.00435286
SRSF5	-0.285778	0.00874118
HSPH1	-0.285696	0.00397602
EPB41L2	-0.285506	0.00942725
NOL10	-0.285232	0.0382731
FKBP3	-0.284917	0.0429282
HDAC2	-0.284853	0.0171008
SRP9	-0.284076	0.00155779
PPP4R3A	-0.283747	0.0214184
CACUL1	-0.28363	0.0430714
UBE2K	-0.28269	0.0276828
BAZ1B	-0.282016	0.00139751
PYGL	-0.282001	0.00837097
TMEM50A	-0.281628	0.0221378
PTPRM	-0.281135	0.0127268
PTBP3	-0.280749	0.00536334
FAHD1	-0.280646	0.0471824
DARS1	-0.280633	0.0291385
ZNF217	-0.280462	0.0260955
PRRC1	-0.280106	0.0312032
IARS2	-0.28	0.000612416
FEZ2	-0.279922	0.0369096
STAT1	-0.27991	5.28374e-05
PGRMC1	-0.279458	0.00153135
GNE	-0.279407	0.0476283
NSD1	-0.279203	0.0406678
MAP3K20	-0.278812	0.0291385
SNX3	-0.278717	0.00399446
HSPA5	-0.278502	3.58246e-06
HSD17B4	-0.27798	0.0163088
FAM20B	-0.277859	0.0232039
VBP1	-0.277766	0.0439796
SERPINE2	-0.277715	0.00820051
KPNB1	-0.277687	5.56653e-05
TOP1	-0.277187	0.0166494
SELENOF	-0.276769	0.00971335
ZFAND6	-0.276577	0.00842038
CNTN1	-0.276527	0.00399255
TGFBR2	-0.27617	0.000347219
SARAF	-0.276033	0.00224115
ASAH1	-0.275886	0.010271
SH3KBP1	-0.275579	0.00783927
IDI1	-0.275081	0.032404
SSR1	-0.27505	0.00931496
ATP6AP2	-0.274654	0.0090488
ARHGAP35	-0.274105	0.000379377
SERBP1	-0.274058	0.000120572
HNRNPH3	-0.2739	0.0111627
DNAJC8	-0.273573	0.0270741
SBNO1	-0.273168	0.0397845
LRRFIP1	-0.27261	0.0260513
SOX4	-0.272537	0.00536334
DNAJC7	-0.272455	0.048764
LMTK2	-0.272182	0.02995
RALBP1	-0.272067	0.0304658
AKAP12	-0.27204	0.00158363
SS18	-0.271795	0.0433385
CBX3	-0.271675	0.00340903
RALB	-0.271326	0.0317551
G3BP2	-0.271319	0.0021749
GABRA5	-0.271093	0.0190149
ASPH	-0.270821	5.29434e-05
MRPL3	-0.270247	0.0102865
SP1	-0.270065	0.0249151
CUL3	-0.26977	0.0395686
CIAO2A	-0.269675	0.0299687
PSMD10	-0.269599	0.0360335
FAM98A	-0.269303	0.0326411
RCOR1	-0.268582	0.0431039
RAB1A	-0.267898	0.00155325
COX11	-0.267646	0.0354999
LONP2	-0.267623	0.00777823
ACSL3	-0.267117	0.0171455
DDX18	-0.267014	0.0247243
TMOD3	-0.266995	0.00583314
NR2F2	-0.266548	0.0439796
NRP1	-0.266207	0.00057865
PUM2	-0.265407	0.0210441
SINHCAF	-0.265379	0.0256612
NPEPPS	-0.265117	0.00279689
NUP107	-0.264304	0.0255594
MTUS1	-0.264269	0.0048254
CBX1	-0.264266	0.00683969
NPTN	-0.264238	0.00346776
TSG101	-0.263461	0.0347677
SUPT16H	-0.263447	0.00108051
WAC	-0.263173	0.0261847
DHX9	-0.263072	0.000132644
CDC42SE2	-0.26301	0.0276963
AFF4	-0.262829	0.0391176
YY1	-0.262484	0.00406693
EIF4B	-0.262463	1.38048e-05
PTCD3	-0.262418	0.0292301
LANCL1	-0.262343	0.0379586
SPTLC2	-0.261561	0.0348602
GNL3	-0.261487	0.0303859
AQR	-0.261434	0.0295905
PRKAR2A	-0.260813	0.0180777
PPP1CC	-0.260569	0.000731063
CD164	-0.260495	0.01903
XRN2	-0.260377	0.00132964
CSDE1	-0.260121	0.00215835
DUSP1	0.260216	0.000448949
TUFM	0.260363	0.000244229
HMGA1	0.260422	3.91767e-06
RBM38	0.260537	0.03702
STUB1	0.260665	0.0112647
CIAO3	0.26069	0.0478297
RPS5	0.260721	5.44781e-06
BANF1	0.260731	0.000626883
CDCA5	0.261044	0.00349833
CHID1	0.261168	0.00820051
FAM189B	0.261253	0.0263192
DPH2	0.261285	0.0465984
LRRC45	0.261312	0.0408825
WDR6	0.261436	0.00181544
SELENON	0.261438	0.000318259
GSS	0.261529	0.011289
ZNF787	0.261594	0.00550605
THAP4	0.261635	0.00552082
CLCN7	0.262017	0.0031784
MMS19	0.262121	0.00537324
CYSTM1	0.262286	0.0405548
POM121C	0.262406	0.00631334
HNRNPL	0.262508	1.98999e-05
POLDIP3	0.262539	0.00632115
PPP2R5D	0.262601	0.043232
PCYT2	0.262652	0.0482731
PSMD13	0.263059	0.00066628
ENTPD6	0.263128	0.00196607
ZDHHC9	0.263179	0.00897205
AAR2	0.263387	0.0231366
CFD	0.263584	0.041655
COG4	0.263757	0.00547808
CDK2AP2	0.263864	0.00588122
FASTK	0.263875	0.00489529
TLN1	0.263897	3.92408e-05
SLC35C2	0.264115	0.0160062
ITPK1	0.264383	0.00161036
PIGT	0.264447	0.00204845
HSPG2	0.265077	0.000862148
QARS1	0.265102	0.000767319
MAP1S	0.265306	0.0142469
RNF121	0.265347	0.0311605
CMTM3	0.265399	0.0120187
SCARA3	0.26546	0.00873896
UQCC3	0.265609	0.0461295
USP5	0.265676	0.000163868
NDUFS7	0.26578	0.0123388
SNRNP200	0.265878	3.37642e-05
COTL1	0.265982	6.17786e-06
KXD1	0.266023	0.00897205
PTDSS2	0.266127	0.0090488
BAP1	0.26626	0.00811273
LLGL1	0.266445	0.00806518
ASCC2	0.266622	0.0182404
PTGES2	0.266844	0.00299978
PRPF19	0.266967	0.000630777
EIF2B2	0.267196	0.0262933
EPHX1	0.26724	0.000399681
FBRSL1	0.267241	0.00383199
DDX41	0.267389	0.00385223
AGPAT2	0.267591	0.00367918
TRAP1	0.267596	6.64215e-05
LRRC41	0.267767	0.0097762
MYADM	0.267943	0.000131135
APH1A	0.268195	0.00123499
DDB1	0.268267	2.44663e-05
NELFB	0.268303	0.00120503
EIF3F	0.268325	0.00076643
RUSC1	0.268445	0.0223126
NEURL4	0.268882	0.025793
POLDIP2	0.269246	0.000137564
FARSA	0.269277	0.000836702
STK11	0.26929	0.00309653
VPS51	0.269349	0.00138756
YIPF3	0.269503	0.02087
NME4	0.270026	0.00468745
REXO1	0.270041	0.034813
BSG	0.270081	2.45644e-06
C20orf27	0.27018	0.00143337
FSTL3	0.270266	5.54639e-05
GFER	0.270422	0.0477597
WDR77	0.270498	0.00910431
TEAD4	0.270544	0.0427661
CTBP1	0.270568	0.00348916
STIM1	0.270576	0.00689869
TBCD	0.270733	0.000542877
SMARCB1	0.270835	0.0050324
AKR1A1	0.27086	0.0317551
FOXM1	0.271142	0.000757061
TKT	0.271176	6.23712e-07
GPRIN1	0.271284	0.041711
MRPS11	0.271486	0.0121818
PPP2R1A	0.271574	5.01067e-06
EMD	0.271683	0.00688536
NF2	0.271798	0.019027
SRCAP	0.271888	0.0050324
SBF1	0.271922	0.000406069
POLR2A	0.271926	6.65408e-05
SLC66A2	0.272004	0.0408771
PIMREG	0.27217	0.0148916
BUD23	0.272288	0.00400574
GOSR2	0.272433	0.0436545
CST3	0.272678	0.00118658
CARS2	0.272753	0.025191
CENPV	0.272806	0.00606495
NUP62	0.272838	0.000166218
PRPF6	0.272854	0.00110324
FOXP4	0.272988	0.00602101
PITX1	0.273282	0.00369881
IER2	0.273611	0.00295447
MRTO4	0.273615	0.00265475
TOR3A	0.2737	0.0214184
KRT7	0.273749	6.02954e-07
RRP1	0.273842	0.0152624
PKN1	0.274085	5.59828e-05
JMJD8	0.274204	0.0214184
TEX261	0.274315	0.000567069
DYNC2I2	0.274398	0.000223971
AXL	0.274489	0.000160268
GPI	0.274567	2.65499e-07
CIZ1	0.274572	0.00213711
NXT1	0.274776	0.0348602
GIT1	0.274809	0.000417244
ABCB8	0.274831	0.00739452
JOSD2	0.274859	0.0120526
UNG	0.275001	0.00232304
EFTUD2	0.275518	2.31294e-05
ZNF511	0.275521	0.0465556
NABP2	0.275524	0.00504336
SEC61A1	0.275591	4.55201e-05
TMEM115	0.275764	0.023038
GET4	0.275764	0.00719372
SLC2A1	0.275802	5.37631e-05
SLC9A3R1	0.275909	0.00375744
RALY	0.275956	0.000539714
GALK1	0.27606	0.00423243
WFS1	0.276191	0.0119056
FAM234A	0.276193	0.00395156
NDUFV1	0.276365	0.00125316
MCM7	0.276546	1.34697e-05
HPS6	0.276857	0.010797
PTDSS1	0.276938	0.000336999
APEH	0.277119	0.000272013
PHLDA3	0.27721	0.000970367
CANT1	0.277218	0.000417244
TSPAN4	0.277495	0.000195953
MPDU1	0.277498	0.00423703
RIPOR1	0.277937	0.0102071
TIMM22	0.277992	0.0293411
MTX1	0.27804	0.0188075
ZNRD2	0.278133	0.0407907
SSNA1	0.278752	0.00292392
ZC3H3	0.278903	0.0124093
PLBD2	0.278967	0.00128389
SIVA1	0.279087	0.00374409
ZPR1	0.279416	0.0218707
ABCB6	0.279464	0.025787
TUBA1B	0.279478	1.42722e-07
PRMT7	0.279578	0.0164835
CTDSP1	0.279636	0.0102794
GRK2	0.279715	0.00320107
BRAT1	0.279754	0.0030588
USP11	0.279791	0.00109301
NXF1	0.279838	0.0177313
KIFC1	0.279894	0.00667717
SLC35C1	0.27993	0.0160896
INF2	0.279985	3.37642e-05
FMNL1	0.280034	0.00422012
TP53	0.280401	0.00207584
TRIM11	0.280474	0.0300288
IMPDH1	0.280673	0.000487067
AEN	0.280745	0.0024035
RRP12	0.280905	0.00182417
ATP6V0C	0.280974	0.000144645
PRMT5	0.281016	0.000417244
MARS1	0.281072	9.57098e-05
SLC27A4	0.281091	0.00650856
FLOT2	0.281113	0.000166413
GSDMD	0.281146	0.0283552
SNRPA	0.281158	0.00102833
TLNRD1	0.281171	0.0191796
PUF60	0.28137	4.93095e-05
CDC42EP1	0.281512	0.0105647
DDX11	0.281538	0.0187336
CCDC124	0.281616	0.00167091
SHPK	0.281645	0.0357216
SNHG17	0.281671	0.013876
CDCA8	0.282064	0.0123388
CNPPD1	0.282199	0.0161583
C15orf39	0.282295	0.0058025
ALG3	0.282579	0.00430718
CAD	0.282609	4.40144e-05
SYNGR2	0.282657	1.99441e-05
MCRS1	0.282982	0.00369417
POLD2	0.283974	1.85603e-05
RAB11B	0.283979	0.00104486
SLC2A4RG	0.28409	0.000162197
CABIN1	0.284101	0.0041016
PRKAR1B	0.284315	0.00945572
SUV39H1	0.284339	0.0186687
ALG1	0.28436	0.0226754
PRKAB1	0.284697	0.0331165
CNDP2	0.284786	0.000728799
CLUH	0.284944	6.77177e-06
MISP	0.285011	0.000252847
PCK2	0.285017	0.0249151
NLE1	0.285242	0.00916067
TXN2	0.285419	0.012635
TARBP2	0.285433	0.0231314
PACS1	0.285619	0.00031167
HRAS	0.285693	0.00369881
ADRM1	0.285716	0.000154731
SRA1	0.285781	0.0214184
NUMA1	0.286497	0.000280102
PLOD1	0.286549	0.000233167
TRMT61A	0.28673	0.01479
PNPLA2	0.286732	0.00214087
TRIP6	0.286744	0.00914101
G6PC3	0.286812	0.000862148
ZNF574	0.286879	0.00717661
MPV17	0.286889	0.0477899
URM1	0.287074	0.0076982
CREB3	0.28713	0.00537148
FBLN1	0.287424	0.0020637
PFKL	0.287507	0.000236512
ERAL1	0.287532	0.00182417
TTLL12	0.2878	0.00171524
AP2A1	0.28795	3.24151e-05
SLC25A1	0.288002	0.000232318
DDX49	0.288155	0.0142473
RUVBL2	0.288335	1.29532e-05
ABCF2	0.288383	0.0176362
VARS1	0.288469	2.50963e-05
SMARCD1	0.288551	0.00143042
EPN1	0.28864	6.03218e-06
TYMS	0.288689	0.0239327
SCAP	0.2887	0.000625954
SCRN2	0.289015	0.0346858
NUP188	0.289128	0.00165947
PAK4	0.289156	3.13302e-05
ACP2	0.289569	0.0377
HSPBP1	0.289771	7.45738e-05
MTFP1	0.289867	0.0109465
COPE	0.290022	0.000811329
SLC25A10	0.290468	0.000644599
PAQR4	0.290573	0.0081187
BABAM1	0.290815	0.0131393
PRPF8	0.29114	4.92906e-07
PTOV1	0.291205	0.000448949
CLPP	0.291327	0.00484967
HSD3B7	0.291683	0.0255715
FAM160B2	0.291931	0.00701544
BCAT2	0.291938	0.000784534
DGKZ	0.291946	0.00166829
FOXRED1	0.292061	0.0360618
TBC1D10B	0.292184	0.000573059
ZCCHC3	0.292186	0.0360304
RFT1	0.292208	0.0188397
ATG4B	0.292215	0.0217262
ALYREF	0.292366	0.000347187
HAX1	0.292475	0.010705
PRELID1	0.292497	1.91121e-05
SSBP4	0.292501	0.00743089
NAA10	0.292553	0.00251545
MYH9	0.292593	2.41963e-07
TNFRSF12A	0.292697	0.000140613
ANXA6	0.292784	0.00299891
LCMT1	0.292842	0.0439112
RBCK1	0.293145	6.98764e-05
LRRC14	0.293324	0.0152391
ZNF777	0.293494	0.026389
PHF19	0.293512	0.00588122
RUSF1	0.293608	0.00369692
LY6E	0.293708	0.00064551
NUTF2	0.294098	0.000901331
INPP5K	0.29417	0.0248938
NUP214	0.294231	0.00588122
WDR55	0.294249	0.018609
WDR13	0.294293	0.00253887
COG8	0.294307	0.0355187
GNB2	0.29451	2.11459e-06
MLST8	0.294649	0.0034865
TAGLN2	0.294701	2.12704e-07
GAPDH	0.29483	1.22633e-07
ZNF282	0.294903	0.00699765
CASTOR2	0.294933	0.0430714
MAN1B1	0.295111	0.00199606
MYG1	0.295116	0.00513263
CHMP1A	0.29517	0.000367571
MIF4GD	0.295177	0.0294172
ZDHHC24	0.295342	0.0226905
FPGS	0.295533	0.00162264
CTPS1	0.295586	0.000113295
TIMM17B	0.295677	0.00522211
TRADD	0.295797	0.0379586
CAPN1	0.296036	2.46906e-06
C7orf26	0.296047	0.0218707
TECR	0.296639	0.000267705
TMEM203	0.296668	0.0152148
PLEC	0.296845	1.9078e-06
CD2BP2	0.296921	0.00158363
C11orf24	0.297072	0.00769954
PEF1	0.297119	0.00804007
TEDC1	0.297212	0.00538342
HM13	0.297836	9.19882e-05
PPIF	0.297838	0.000548207
SNX17	0.297866	9.38068e-06
SGTA	0.297958	0.000112371
INTS1	0.298061	2.01569e-05
PIGQ	0.298231	0.00315902
PYGB	0.298422	1.83938e-06
ZDHHC12	0.298651	0.011056
RNASEH2A	0.298902	0.0078139
HDHD5	0.29892	0.00912929
ARPC4	0.298922	0.000166218
CERK	0.298924	0.0117075
LMNA	0.298925	2.83009e-07
IQGAP3	0.299082	0.00155321
MFN2	0.299214	0.000584085
ZNF142	0.299221	0.02575
POMGNT1	0.299294	0.00399255
E2F1	0.299323	0.00243481
GEMIN4	0.299505	0.000265666
TP53I13	0.300122	0.0140453
CSK	0.300221	0.000220983
SYDE1	0.300372	0.0155792
KAT2A	0.300442	0.00100002
PTBP1	0.300623	1.82223e-07
PPP1R13L	0.300659	0.0472393
RANGAP1	0.300733	2.68145e-05
NDST1	0.301005	5.39866e-05
MRPS12	0.301045	0.000177776
TUBB	0.30117	4.7485e-09
LMF2	0.30123	0.000862148
NCLN	0.301425	1.65373e-05
IFT122	0.301564	0.0288199
FTL	0.30174	3.08235e-08
VPS18	0.301778	0.0125659
MUL1	0.301907	0.0079573
SRM	0.302276	8.16429e-05
AURKAIP1	0.302396	0.000728799
PSMB9	0.302432	0.00634822
DCTN3	0.302455	0.0170525
RANBP3	0.302505	0.00490461
B4GALT7	0.302702	0.0427661
ELOF1	0.302703	0.00639368
SLC44A2	0.302739	0.0446003
FEM1A	0.302782	0.0163444
HGS	0.303105	4.35075e-05
WDR62	0.303664	0.00149473
CC2D1A	0.303689	0.0144464
IGFBP2	0.304142	0.00106714
AIP	0.304438	0.0101593
NISCH	0.304488	0.0358029
ZMIZ2	0.304745	0.0027536
ZNRF1	0.304873	0.019484
HPCAL1	0.304941	0.000294368
TRIM35	0.305043	0.0332112
DAGLB	0.30527	0.0162642
IKBKE	0.305344	0.0385169
FLNB	0.305683	1.33737e-07
RTN4RL2	0.305751	0.0381535
TMEM109	0.305873	7.06006e-05
MGRN1	0.306203	0.000728386
SAMD1	0.306247	0.00903155
PTPA	0.306252	3.24151e-05
ANAPC2	0.30672	0.00418292
POLE	0.30677	0.000757061
CDC45	0.306889	0.030292
POLR3D	0.307068	0.0153744
NOC2L	0.307114	7.72837e-06
NSMF	0.30729	0.00323835
TSC2	0.307344	0.0008623
AP1M1	0.307483	0.000728386
SLC5A6	0.307558	0.000472104
CSRP1	0.307628	1.13591e-06
MYBBP1A	0.307704	6.34556e-06
PODXL2	0.308415	0.038427
C19orf48	0.308555	3.24151e-05
GMPPB	0.308783	0.0156768
SEMA3F	0.308824	0.0406678
SMARCD2	0.30915	0.00057865
TELO2	0.309619	0.00239456
IMPA2	0.309675	0.00804007
E4F1	0.309686	0.0207876
SLC12A7	0.31016	0.00067648
DGUOK	0.310577	0.015495
RFC2	0.310774	0.00422967
WDR54	0.31106	0.00189805
MAP3K11	0.311086	0.000239831
SERF2	0.311193	0.000200281
CYB561A3	0.311318	0.00137907
CTSD	0.311328	4.26411e-08
ALDH3B1	0.311462	1.98978e-06
NAPA	0.311548	0.000344043
SORBS3	0.311715	0.000193386
CCND3	0.311947	2.7551e-06
GBA	0.312059	0.00522309
NAA40	0.312816	0.0487358
LRWD1	0.31315	0.0124662
XAB2	0.313259	0.00326851
TUBB3	0.313378	4.96746e-07
UBE2J2	0.313506	0.00667681
ANKRD13B	0.313748	0.0308475
RPAP1	0.313761	0.0416253
BOP1	0.313831	2.69169e-07
IPO4	0.314123	1.01328e-05
RPS6KA4	0.314426	3.24151e-05
EFHD2	0.314587	3.24151e-05
HMBS	0.314725	0.00680264
NOL6	0.314738	0.000121916
DALRD3	0.314949	0.036704
AHCY	0.315058	5.37167e-08
TRIM28	0.315108	4.7485e-09
TMEM250	0.315354	0.00179368
FDXR	0.31561	0.00647222
THEM6	0.315668	0.00182417
PTPN23	0.316131	0.00196607
GOT1	0.316275	0.00374788
CLPTM1	0.3163	4.21244e-07
SCYL1	0.316615	0.000667971
MAD2L2	0.316665	0.00870689
POLD1	0.316879	1.01328e-05
PIGO	0.317035	0.000515721
BCKDK	0.317177	0.000399681
HPS1	0.317215	0.0248348
GTPBP1	0.317282	0.0292559
POP5	0.317467	0.0349504
GPS1	0.317958	4.96306e-06
AUP1	0.318157	4.83894e-05
CDK5RAP1	0.318409	0.0299488
SPRYD3	0.318487	0.00443851
MOV10	0.318866	0.0132575
RELA	0.319475	0.000167811
SLC19A1	0.320401	0.00118658
CCDC86	0.320495	0.000319889
MRPL17	0.320715	0.00422967
TESK1	0.320818	0.0276963
FTH1	0.321041	1.58919e-07
NOSIP	0.321316	0.00188015
ATF5	0.321795	0.0102681
PLP2	0.322364	3.81309e-05
APBB1	0.322588	0.0182979
SLC39A3	0.322713	0.0161846
PCIF1	0.322768	0.00484967
MRPS18B	0.322908	0.00357706
JMJD4	0.32295	0.0102164
ACO2	0.32301	0.0015868
WDR1	0.323314	7.3862e-08
MAP2K3	0.323418	0.00137907
GALE	0.32361	0.00147401
TMEM201	0.323658	0.009694
ARHGEF18	0.324042	0.000201441
WWP2	0.324328	0.00621404
TEDC2	0.324362	0.0343121
ATP13A1	0.324371	0.000529259
PSMB10	0.324452	0.00790393
ARHGAP1	0.32479	0.000200494
RHBDD2	0.324846	0.000722345
KRT8	0.324945	1.42728e-10
WDR18	0.325947	0.00171524
TONSL	0.326098	0.00290398
TNIP1	0.326225	7.38921e-07
ZFPL1	0.327043	0.0107886
TSR3	0.327459	0.000559474
ARMC6	0.327653	0.00499032
MTMR14	0.32771	0.0104082
NPM3	0.327734	0.0028845
GMEB2	0.32775	0.0308818
NRM	0.327754	0.0317551
PGLS	0.327772	0.0117729
CASP2	0.328198	0.0079991
DOHH	0.328568	0.0347232
C19orf54	0.32863	0.0268428
SMG9	0.328877	0.0111829
EIF3G	0.328877	0.000245109
LRFN4	0.329109	0.000318369
GPC1	0.329596	9.56684e-07
KRT80	0.329686	1.83938e-06
CNNM3	0.329882	0.0131165
ADRA1B	0.329904	0.0485457
DNPEP	0.330007	0.00561349
MELTF	0.330211	7.34309e-05
VSIR	0.330226	0.0117262
GEMIN7	0.330283	0.0378638
DDX39A	0.33046	5.49611e-05
DGKQ	0.330496	0.0349837
SIRT7	0.33069	0.0188397
NEK6	0.330743	0.00938879
RELB	0.330754	0.00589822
GPAA1	0.33076	1.33509e-06
PSMB8	0.330812	0.00162264
SARS2	0.330853	0.00272088
TBL3	0.330965	0.000102822
RPTOR	0.330999	0.000267705
ARFRP1	0.331064	0.0133966
EXOSC4	0.331099	0.00254936
PKN3	0.33111	0.0194706
FLCN	0.33143	0.027104
FLAD1	0.331566	0.0015868
AIMP2	0.332097	0.00710853
SLC52A2	0.332232	3.95643e-06
HEIH	0.332814	0.0413409
PDRG1	0.332992	0.0376567
ATP6V0E2	0.333707	0.000895358
RNPEPL1	0.333737	9.70181e-05
BAD	0.333807	0.00182417
SERTAD1	0.333885	0.0438367
GRINA	0.334077	1.91452e-06
EIF6	0.334769	1.40723e-06
TSSC4	0.334845	0.00497917
ANKRD54	0.335043	0.0146827
METTL26	0.335218	0.00427899
ZDHHC18	0.33546	0.0071641
SQSTM1	0.335493	4.75321e-10
SLC25A11	0.335511	7.33733e-05
FBXW5	0.335535	1.28075e-05
CDK4	0.335864	2.31294e-05
NAT8L	0.336044	0.00181569
SLC29A1	0.336162	5.49369e-05
PFAS	0.336328	3.80828e-06
ENDOG	0.336692	0.0188397
LAGE3	0.336949	0.00127479
DCTPP1	0.337145	1.56961e-05
TK1	0.337408	1.71187e-07
CPTP	0.33741	0.0223502
DDX51	0.337415	0.000738942
ELOVL1	0.337498	1.35702e-05
GRK6	0.337572	0.000303773
TGFB1I1	0.33791	0.0157683
CCDC85B	0.337965	0.000799453
TBRG4	0.338218	1.38048e-05
CCDC97	0.338284	0.00133815
ACTB	0.338416	1.36712e-11
SMYD5	0.338551	0.00186852
MED16	0.338974	0.00357706
PTPN18	0.339285	0.0175586
CENPM	0.339436	0.0177779
KLHL21	0.339577	0.0110242
ATAD3A	0.339597	0.000630777
ARHGDIA	0.340166	1.4441e-08
CHMP6	0.340251	0.0147449
TAF6	0.3404	0.00108646
MCRIP1	0.340826	0.00317675
RNH1	0.341076	3.8102e-07
NCAPH2	0.341162	0.00272002
H2AX	0.341258	1.25538e-05
ANTKMT	0.341284	0.00144385
WNT7B	0.341396	1.58919e-07
PUSL1	0.341567	0.034302
ATP6V0D1	0.341579	0.000273977
SMPD4	0.341771	0.000318259
FAM174C	0.3422	0.00456831
JAG2	0.342346	0.00064039
NUDCD3	0.342578	5.55881e-05
ECI1	0.342624	0.00027249
UPF1	0.342698	1.66196e-05
ATP13A2	0.342823	0.00143403
ABHD16A	0.342871	0.0260513
ADAM15	0.342913	6.17786e-06
PLK1	0.343734	1.9206e-07
MCM5	0.343797	2.43511e-06
DCXR	0.343936	0.00268028
NMRAL1	0.344382	0.00385052
FBXL6	0.345086	0.0445957
ZNF71	0.345138	0.0427661
TUBB4B	0.345265	2.8268e-10
ALG9	0.345734	0.040159
TPCN2	0.346523	0.0161846
FAM83G	0.346593	0.000556573
WDR83OS	0.346709	0.00955045
SLC25A29	0.347185	0.0314975
STX5	0.34758	0.00992589
FIBP	0.347748	0.000802982
GUK1	0.347782	9.10556e-05
HLA-B	0.348057	0.000262162
S100A3	0.348136	0.0285404
EHD1	0.349092	1.54945e-05
SPHK2	0.349152	0.021253
DGCR8	0.349229	0.0146798
NT5DC2	0.349411	1.07351e-05
NLRX1	0.349437	0.0209918
SLC43A2	0.349762	0.0207876
SCAMP4	0.349864	8.9711e-05
CCDC85C	0.350046	4.31463e-05
RITA1	0.351723	0.002904
EEF2KMT	0.351847	0.0330326
RGS3	0.352533	0.0127524
FIZ1	0.352582	0.0152391
MAZ	0.352729	1.31095e-07
GRWD1	0.35273	1.40723e-06
ESPL1	0.352925	0.000417244
MCM2	0.353228	2.57391e-07
C7orf50	0.353713	2.60836e-05
PYCR1	0.353795	2.01493e-05
KAT5	0.354348	0.034302
PAFAH1B3	0.354444	0.000380434
DPYSL4	0.354459	0.0242169
GINS2	0.354463	0.00143337
STOML2	0.354591	3.87968e-06
FBXL15	0.354722	0.0336467
HMGN2	0.355256	1.19281e-07
KRT18	0.355326	4.86445e-12
MAP3K14	0.355728	0.00232378
NPRL3	0.355873	0.00188437
UBIAD1	0.356765	0.0120552
B4GALT2	0.356846	3.12388e-05
DPP7	0.357354	0.000642667
TMEM238	0.357505	0.0342101
SPNS1	0.358031	3.15119e-05
RBPMS	0.358366	0.000553161
C8orf82	0.358931	0.000961431
TUBA1C	0.35913	3.69715e-11
RPS6KB2	0.359624	0.000218086
PDLIM2	0.359649	0.00465447
RAVER1	0.360143	0.000106362
ZNF581	0.36016	0.0119825
LIG1	0.360351	7.30746e-05
UNC13D	0.3604	0.00595093
MRPL37	0.360629	2.50963e-05
EMC9	0.360669	0.00751534
CNN2	0.360894	2.44071e-07
PKP3	0.362062	5.68401e-05
CTSH	0.362095	0.0241389
UBE2S	0.362241	5.75251e-10
ZYX	0.362527	7.90753e-07
NOC4L	0.362698	0.000233167
ATP5F1D	0.362854	0.000296978
PCBP4	0.362934	0.0186183
ZER1	0.363317	0.00639946
FOXRED2	0.363701	0.000985731
PPP1CA	0.363792	3.08235e-08
PPDPF	0.364149	0.000123708
UPP1	0.364158	0.00147176
MMP24	0.365082	7.4592e-06
CA9	0.365238	0.0336918
TRAPPC6A	0.365247	0.0379586
MAD1L1	0.365355	0.00784374
ODC1	0.365551	7.3862e-08
TRMT2A	0.365671	0.00518186
FLNA	0.367534	1.48843e-12
KLHL22	0.367804	0.0383518
ACTG1	0.368575	4.38737e-14
RASSF7	0.368827	0.000542877
NFKB2	0.36909	1.91121e-05
NUAK2	0.369144	0.000102066
IFRD2	0.369469	5.17755e-05
PWWP2B	0.369495	0.00517772
PEX10	0.370481	0.0338597
SFN	0.370659	3.02936e-06
DRG2	0.370672	0.000985731
VAC14	0.372558	0.000336999
TRIM47	0.372668	3.37642e-05
MRPS2	0.372916	8.9711e-05
TTC31	0.373021	0.0208201
RIN1	0.373978	0.0117844
TUT1	0.374033	0.0125035
TRAF2	0.374164	0.000518917
VARS2	0.374588	0.00715837
SDSL	0.37464	0.00859286
RRP9	0.375045	0.00179368
CHCHD5	0.375242	0.0183277
OSBPL5	0.375887	0.0384506
NSUN5	0.377891	0.000347187
RFXANK	0.378915	0.00588999
TRIB3	0.379296	4.01783e-06
WDR74	0.379539	0.00119388
TMEM214	0.379572	3.24151e-05
BRPF1	0.379969	0.00711261
ACSF3	0.380522	0.00665491
CYB5R3	0.380624	2.27562e-06
MTFR1L	0.38075	0.0283552
RAE1	0.380843	0.000794877
BRMS1	0.381078	2.4149e-05
ARFGAP2	0.381642	0.000503877
DCAKD	0.384758	0.0283749
DESI1	0.384878	0.000402628
RPP25L	0.384964	0.0182479
ALKBH7	0.385172	0.00981638
SNTA1	0.385254	0.023688
SLC1A5	0.385634	1.36867e-11
CRAT	0.38789	0.000167798
MAN2C1	0.38858	0.00461928
PKMYT1	0.389754	3.4519e-05
PLEKHJ1	0.390307	0.00281882
SLC25A22	0.3905	0.000461433
POLA2	0.390503	0.000339586
NFYC	0.390684	0.00211092
VPS37C	0.390691	0.0126828
KLHL25	0.391516	0.0288806
TMEM54	0.393463	0.00170997
ST3GAL4	0.393723	0.00687416
SIRT2	0.3938	0.00123499
ALDH4A1	0.394725	0.00246712
THAP7	0.394733	0.0186687
PPP1R11	0.39496	0.00332442
ZFAND2A	0.395054	0.0152745
RAD51	0.395667	0.0324394
ALDH16A1	0.395676	2.5157e-05
VPS9D1-AS1	0.396664	0.0139647
MAPKAPK3	0.39705	0.000118927
CTU1	0.398412	0.00522211
DHX34	0.398501	0.000170556
ARHGAP45	0.39961	0.028739
HAGHL	0.400493	0.0352684
ACD	0.400954	0.000984844
NTMT1	0.401289	0.00559475
L3MBTL2	0.401614	0.00999744
FDX2	0.402156	0.0387389
ZNF668	0.403511	0.0100882
MYBL2	0.404072	3.83499e-10
NXN	0.40436	5.47315e-05
SLC9A1	0.40479	0.00490339
DGCR6L	0.40553	0.00117179
C16orf91	0.405864	0.0209515
CDT1	0.406938	1.09116e-05
CLN6	0.407073	3.74769e-07
ARL2	0.408115	0.00016704
TAZ	0.408319	0.00266655
RFNG	0.408622	0.0031512
UCP2	0.409268	1.72901e-05
PYCR3	0.409342	4.2836e-05
TSPAN33	0.411279	0.029206
DDX56	0.413192	2.3746e-08
CDC20	0.413517	3.45142e-10
ADCK2	0.413591	0.000650887
FAHD2A	0.414928	0.0183346
XRCC3	0.415815	6.64215e-05
ILVBL	0.416246	5.41007e-05
AKIP1	0.416518	0.00402428
TMEM160	0.416582	0.000451554
TCF7	0.419335	0.00355736
NR2C2AP	0.421438	0.0303216
MED27	0.428078	0.0058134
NCKIPSD	0.429275	0.0160896
ADA	0.430205	0.000124018
SLC3A2	0.430531	1.63975e-14
PEX14	0.431364	0.00271887
STK16	0.431754	0.00985326
OSGEP	0.435658	0.00651002
HSD17B8	0.435963	0.0292301
BCL7C	0.437137	0.00149473
SEMA4D	0.437439	0.00337182
DUS3L	0.438001	0.00057865
PHGDH	0.440195	1.09061e-05
SMPD2	0.441301	0.034302
MVK	0.44178	0.000399681
BYSL	0.444288	0.000191667
PRAF2	0.447721	0.00204969
RBM14	0.448064	1.83998e-08
NKIRAS2	0.45271	3.2633e-05
HGH1	0.45308	2.94232e-08
SLC7A5	0.45348	4.87716e-18
TYRO3	0.455975	0.00176582
FOSL1	0.457785	0.000223827
TUBB2A	0.458386	0.00324192
NAGPA	0.461506	0.00519923
TAPBPL	0.462533	0.0407378
NFKBIE	0.464926	0.00838197
SLC25A19	0.464987	0.0427661
SYNGR3	0.46499	0.00725897
SLC22A18	0.467452	0.00260727
PSD4	0.471451	0.0174902
NT5M	0.473709	0.0470938
IDH2	0.47835	2.32435e-07
RNA45SN2	0.47994	0.00598065
ARHGEF2	0.480578	0.000459045
KIF21B	0.481102	0.0176122
KCNAB2	0.48206	4.7613e-05
PARP12	0.483034	0.00144385
TMEM265	0.486273	0.0323591
ABHD14B	0.486371	0.000757061
HES4	0.493995	0.015886
ADPRS	0.500821	0.000973521
DNAJC4	0.501137	0.013708
NTHL1	0.528298	2.49265e-05
TTI2	0.528808	0.0209918
SLC1A4	0.536136	5.53601e-05
MED9	0.538098	0.00777588
MUC5AC	0.54537	0.000708291
SMARCA4	0.554367	0.000366303
RNA45SN3	0.554468	0.0174894
EEFSEC	0.558399	0.000533106
ZNF414	0.608594	0.0090488
STK40	0.614266	0.0021345
ATP2A3	0.616041	8.54982e-07
CD82	0.656098	0.00292722
ICAM3	0.667674	0.00038181
OSGIN1	0.672466	1.35046e-07
STAT5A	0.740349	0.00274091
LEF1	0.806971	1.66236e-06
LCP1	0.811496	3.03227e-11
SPN	0.83632	5.39534e-05
IL2RG	0.895517	0.000164731
MYO7B	0.902672	7.59805e-05
CD3D	0.90453	0.000198684
SEPTIN1	0.909704	4.9855e-05
ARHGDIB	0.993535	7.34082e-12
MYO1G	0.996408	1.56683e-07
ITM2A	0.996837	7.3862e-08
CORO1A	1.01899	1.63975e-14
PTPN7	1.05243	1.41805e-05
TSPAN7	1.06794	1.83998e-08
LCK	1.12061	6.65644e-11
CD3E	1.23023	2.46183e-09
