# Supplementary material for: Blood-based molecular and cellular biomarkers of early response to neoadjuvant PD-1 blockade in patients with non-small cell lung cancer
Source: Cancer Cell Int. 2024 Jun 29;24:225. doi: 10.1186/s12935-024-03412-3 (PMC11218110; doi:10.1186/s12935-024-03412-3)
Supplement: Supplementary file 16 — Supplementary Material 16: Table S4 KEGG pathways identified from co-cultured lung cancer cell lines. Table S4a Downregulated KEGG pathways identified in HARA-B cells (p < 0.05), n = 50. Table S4b Upregulated KEGG pathways identified in HARA-B cells (p < 0.05), n = 90. Table S4c Downregulated KEGG pathways identified in A549 cells (p < 0.05), n = 4. Table S4d Upregulated KEGG pathways identified in A549 cells (p < 0.05), n = 0. [file 12935_2024_3412_MOESM16_ESM.xls]

## Sheet: Table S4a
Table S4a: Downregulated KEGG pathways identified in HARA-B cells (p < 0.05), n=50
Term	Database	ID	Input.number	Background.number	P.Value	Corrected.P.Value	Input	Hyperlink
Hepatocellular carcinoma	KEGG PATHWAY	hsa05225	31	168	1.36e-10	4.78e-09	SMARCC1|PHF10|SMAD4|RPS6KB1|EGFR|SMAD2|CTNNB1|SMARCE1|SMARCA2|POLK|FZD1|FZD6|MET|NFE2L2|PIK3CB|NRAS|RB1|MAPK1|PIK3R1|PIK3CA|BRD7|KRAS|LRP6|SOS2|SOS1|CCND1|ARID1B|PTEN|BRAF|CDK6|PBRM1	http://www.genome.jp/kegg-bin/show_pathway?hsa05225/hsa:4780%09red/hsa:29117%09red/hsa:595%09red/hsa:4040%09red/hsa:51426%09red/hsa:55193%09red/hsa:6605%09red/hsa:4893%09red/hsa:5728%09red/hsa:1956%09red/hsa:5291%09red/hsa:4087%09red/hsa:55274%09red/hsa:5594%09red/hsa:6198%09red/hsa:5290%09red/hsa:673%09red/hsa:4089%09red/hsa:5295%09red/hsa:6655%09red/hsa:6654%09red/hsa:5925%09red/hsa:3845%09red/…
RNA degradation	KEGG PATHWAY	hsa03018	21	79	4.83e-10	1.53e-08	EXOSC10|MPP6|CNOT6L|DIS3|BTG3|LSM5|HSPA9|CNOT10|CNOT8|MPHOSPH6|MTREX|EXOSC9|TTC37|XRN1|DCP1A|PARN|CNOT2|CNOT1|CNOT7|PNPT1|DHX36	http://www.genome.jp/kegg-bin/show_pathway?hsa03018/hsa:5394%09red/hsa:23658%09red/hsa:87178%09red/hsa:5073%09red/hsa:22894%09red/hsa:9337%09red/hsa:23019%09red/hsa:25904%09red/hsa:3313%09red/hsa:23517%09red/hsa:5393%09red/hsa:54464%09red/hsa:4848%09red/hsa:10200%09red/hsa:246175%09red/hsa:29883%09red/hsa:10950%09red/hsa:170506%09red/hsa:9652%09red/hsa:55802%09red
Colorectal cancer	KEGG PATHWAY	hsa05210	20	86	8.82e-09	2.21e-07	SOS2|SOS1|CCND1|JUN|MSH2|NRAS|RPS6KB1|SMAD2|CTNNB1|SMAD4|CYCS|MAPK1|BRAF|PIK3R1|PIK3CA|MAPK8|KRAS|POLK|PIK3CB|EGFR	http://www.genome.jp/kegg-bin/show_pathway?hsa05210/hsa:595%09red/hsa:5594%09red/hsa:54205%09red/hsa:6198%09red/hsa:5290%09red/hsa:4436%09red/hsa:673%09red/hsa:3725%09red/hsa:5295%09red/hsa:5599%09red/hsa:6655%09red/hsa:6654%09red/hsa:1956%09red/hsa:3845%09red/hsa:5291%09red/hsa:4087%09red/hsa:4089%09red/hsa:4893%09red/hsa:1499%09red/hsa:51426%09red
mTOR signaling pathway	KEGG PATHWAY	hsa04150	25	153	6.66e-08	1.49e-06	ATP6V1D|RPS6KB1|PRKAA1|MIOS|FZD1|SKP2|FZD6|LPIN1|PIK3CA|PIK3CB|NRAS|CLIP1|MAPK1|PIK3R1|ULK2|FNIP1|EIF4E|KRAS|LRP6|SOS2|SOS1|PTEN|BRAF|PDPK1|LAMTOR3	http://www.genome.jp/kegg-bin/show_pathway?hsa04150/hsa:9706%09red/hsa:4040%09red/hsa:4893%09red/hsa:1977%09red/hsa:6502%09red/hsa:5728%09red/hsa:8649%09red/hsa:5291%09red/hsa:51382%09red/hsa:5170%09red/hsa:5594%09red/hsa:54468%09red/hsa:6198%09red/hsa:5290%09red/hsa:673%09red/hsa:23175%09red/hsa:5295%09red/hsa:6655%09red/hsa:6654%09red/hsa:3845%09red/hsa:8323%09red/hsa:8321%09red/hsa:96459%09red…
Endometrial cancer	KEGG PATHWAY	hsa05213	15	58	1.94e-07	3.95e-06	SOS2|SOS1|CCND1|EGFR|PIK3CB|NRAS|CTNNB1|PTEN|MAPK1|BRAF|PIK3R1|PIK3CA|PDPK1|POLK|KRAS	http://www.genome.jp/kegg-bin/show_pathway?hsa05213/hsa:5728%09red/hsa:5594%09red/hsa:5290%09red/hsa:673%09red/hsa:4893%09red/hsa:1499%09red/hsa:5295%09red/hsa:595%09red/hsa:6655%09red/hsa:6654%09red/hsa:1956%09red/hsa:3845%09red/hsa:5291%09red/hsa:5170%09red/hsa:51426%09red
Neurotrophin signaling pathway	KEGG PATHWAY	hsa04722	21	119	2.38e-07	4.72e-06	FRS2|SOS2|SOS1|NRAS|PIK3CB|JUN|KIDINS220|RAP1A|CAMK4|PRDM4|MAPK1|RAP1B|BRAF|PIK3R1|PIK3CA|TRAF6|PDPK1|MAPK8|MAP3K5|IRAK4|KRAS	http://www.genome.jp/kegg-bin/show_pathway?hsa04722/hsa:6655%09red/hsa:5594%09red/hsa:51135%09red/hsa:814%09red/hsa:5906%09red/hsa:5290%09red/hsa:673%09red/hsa:4893%09red/hsa:3725%09red/hsa:5295%09red/hsa:5599%09red/hsa:5908%09red/hsa:57498%09red/hsa:6654%09red/hsa:7189%09red/hsa:10818%09red/hsa:3845%09red/hsa:5291%09red/hsa:4217%09red/hsa:11108%09red/hsa:5170%09red
Hepatitis C	KEGG PATHWAY	hsa05160	24	155	2.92e-07	5.66e-06	EGFR|CYCS|CTNNB1|EIF2S1|FAS|PIK3CB|NRAS|RB1|MAPK1|PIK3R1|JAK1|TRAF6|PPP2R2A|PPARA|KRAS|SOS2|SOS1|PPP2CA|EIF2AK2|EIF2AK4|CCND1|BRAF|CDK6|PIK3CA	http://www.genome.jp/kegg-bin/show_pathway?hsa05160/hsa:595%09red/hsa:5291%09red/hsa:355%09red/hsa:5925%09red/hsa:5515%09red/hsa:7189%09red/hsa:1956%09red/hsa:673%09red/hsa:5594%09red/hsa:5290%09red/hsa:54205%09red/hsa:5295%09red/hsa:3716%09red/hsa:6655%09red/hsa:6654%09red/hsa:440275%09red/hsa:3845%09red/hsa:5520%09red/hsa:1021%09red/hsa:1965%09red/hsa:5610%09red/hsa:5465%09red/hsa:1499%09red/hs…
Ras signaling pathway	KEGG PATHWAY	hsa04014	30	232	3.53e-07	6.65e-06	RASSF3|RRAS2|EGFR|RAP1B|RAP1A|RAPGEF5|REL|RASAL2|ABL2|PIK3CA|PLA2G12A|NRAS|TIAM1|ETS1|NF1|MAPK8|PIK3R1|GNB4|STK4|KITLG|RASA1|KRAS|EXOC2|SOS2|SOS1|MET|SHOC2|PRKACB|MAPK1|PIK3CB	http://www.genome.jp/kegg-bin/show_pathway?hsa04014/hsa:59345%09red/hsa:8036%09red/hsa:5966%09red/hsa:9462%09red/hsa:27%09red/hsa:5906%09red/hsa:5921%09red/hsa:5908%09red/hsa:81579%09red/hsa:4893%09red/hsa:7074%09red/hsa:1956%09red/hsa:6789%09red/hsa:5594%09red/hsa:5290%09red/hsa:5291%09red/hsa:55770%09red/hsa:5295%09red/hsa:5599%09red/hsa:6655%09red/hsa:6654%09red/hsa:3845%09red/hsa:9771%09red/h…
Basal transcription factors	KEGG PATHWAY	hsa03022	13	45	4.34e-07	8.1e-06	GTF2B|GTF2E2|TAF3|TAF2|TAF1|GTF2F2|TAF13|TAF4B|CDK7|TAF9B|MNAT1|GTF2I|CCNH	http://www.genome.jp/kegg-bin/show_pathway?hsa03022/hsa:2969%09red/hsa:6884%09red/hsa:1022%09red/hsa:51616%09red/hsa:2959%09red/hsa:2963%09red/hsa:902%09red/hsa:6873%09red/hsa:6872%09red/hsa:6875%09red/hsa:4331%09red/hsa:83860%09red/hsa:2961%09red
Breast cancer	KEGG PATHWAY	hsa05224	23	147	4.35e-07	8.1e-06	NRAS|EGFR|CTNNB1|POLK|FZD1|NCOA1|FZD6|PIK3CA|PIK3CB|RPS6KB1|RB1|MAPK1|PIK3R1|BRCA1|JUN|KRAS|LRP6|SOS2|SOS1|CCND1|PTEN|BRAF|CDK6	http://www.genome.jp/kegg-bin/show_pathway?hsa05224/hsa:595%09red/hsa:3725%09red/hsa:4040%09red/hsa:51426%09red/hsa:5925%09red/hsa:4893%09red/hsa:5728%09red/hsa:8648%09red/hsa:1956%09red/hsa:5291%09red/hsa:5594%09red/hsa:6198%09red/hsa:5290%09red/hsa:673%09red/hsa:5295%09red/hsa:6655%09red/hsa:6654%09red/hsa:3845%09red/hsa:8323%09red/hsa:8321%09red/hsa:1021%09red/hsa:672%09red/hsa:1499%09red
Pancreatic cancer	KEGG PATHWAY	hsa05212	16	75	7.22e-07	1.29e-05	CDK6|RB1|CCND1|EGFR|PIK3CB|JAK1|RPS6KB1|SMAD2|SMAD4|MAPK1|BRAF|PIK3R1|PIK3CA|MAPK8|POLK|KRAS	http://www.genome.jp/kegg-bin/show_pathway?hsa05212/hsa:5594%09red/hsa:1021%09red/hsa:6198%09red/hsa:5290%09red/hsa:673%09red/hsa:595%09red/hsa:4089%09red/hsa:5295%09red/hsa:5599%09red/hsa:3716%09red/hsa:5925%09red/hsa:1956%09red/hsa:3845%09red/hsa:5291%09red/hsa:4087%09red/hsa:51426%09red
Glioma	KEGG PATHWAY	hsa05214	16	75	7.22e-07	1.29e-05	SOS2|SOS1|CCND1|EGFR|PIK3CB|NRAS|CAMK4|RB1|PTEN|MAPK1|CDK6|BRAF|PIK3R1|PIK3CA|POLK|KRAS	http://www.genome.jp/kegg-bin/show_pathway?hsa05214/hsa:5728%09red/hsa:5594%09red/hsa:814%09red/hsa:1021%09red/hsa:5290%09red/hsa:673%09red/hsa:4893%09red/hsa:5295%09red/hsa:6655%09red/hsa:6654%09red/hsa:5925%09red/hsa:1956%09red/hsa:3845%09red/hsa:5291%09red/hsa:595%09red/hsa:51426%09red
PD-L1 expression and PD-1 checkpoint pathway in cancer	KEGG PATHWAY	hsa05235	17	89	1.26e-06	2.11e-05	NFATC3|TRAF6|PPP3R1|NRAS|PIK3CB|JAK1|RPS6KB1|EML4|PTEN|JUN|HIF1A|PIK3R1|PIK3CA|MAPK1|EGFR|CSNK2A1|KRAS	http://www.genome.jp/kegg-bin/show_pathway?hsa05235/hsa:5534%09red/hsa:5594%09red/hsa:7189%09red/hsa:6198%09red/hsa:5290%09red/hsa:5291%09red/hsa:4893%09red/hsa:3725%09red/hsa:5295%09red/hsa:3716%09red/hsa:5728%09red/hsa:27436%09red/hsa:1956%09red/hsa:3845%09red/hsa:4775%09red/hsa:1459%09red/hsa:3091%09red
EGFR tyrosine kinase inhibitor resistance	KEGG PATHWAY	hsa01521	16	79	1.31e-06	2.19e-05	NF1|SOS1|PTEN|RPS6KB1|PIK3CB|JAK1|NRAS|MET|MAPK1|BRAF|PIK3R1|PIK3CA|EIF4E|EGFR|KRAS|SOS2	http://www.genome.jp/kegg-bin/show_pathway?hsa01521/hsa:5728%09red/hsa:5594%09red/hsa:6198%09red/hsa:5290%09red/hsa:673%09red/hsa:4893%09red/hsa:4763%09red/hsa:5295%09red/hsa:1977%09red/hsa:3716%09red/hsa:6655%09red/hsa:6654%09red/hsa:4233%09red/hsa:3845%09red/hsa:5291%09red/hsa:1956%09red
Longevity regulating pathway	KEGG PATHWAY	hsa04211	16	89	5.09e-06	7.27e-05	PRKAB2|SESN3|NRAS|PIK3CB|PRKAG2|RPS6KB1|CAMK4|PRKAA1|CAT|PIK3CA|PIK3R1|PRKACB|EIF4E|RB1CC1|KRAS|ATF2	http://www.genome.jp/kegg-bin/show_pathway?hsa04211/hsa:814%09red/hsa:6198%09red/hsa:5567%09red/hsa:5290%09red/hsa:5291%09red/hsa:143686%09red/hsa:3845%09red/hsa:5295%09red/hsa:1977%09red/hsa:51422%09red/hsa:847%09red/hsa:5565%09red/hsa:5562%09red/hsa:9821%09red/hsa:1386%09red/hsa:4893%09red
Thyroid cancer	KEGG PATHWAY	hsa05216	10	37	1.52e-05	0.000194237	NCOA4|CCND1|NRAS|TPR|CTNNB1|MAPK1|CCDC6|BRAF|POLK|KRAS	http://www.genome.jp/kegg-bin/show_pathway?hsa05216/hsa:5594%09red/hsa:3845%09red/hsa:673%09red/hsa:4893%09red/hsa:1499%09red/hsa:51426%09red/hsa:8031%09red/hsa:8030%09red/hsa:7175%09red/hsa:595%09red
T cell receptor signaling pathway	KEGG PATHWAY	hsa04660	16	103	2.57e-05	0.000303225	NFATC3|VAV3|NCK1|PPP3R1|NRAS|PIK3CB|JUN|MAPK1|SOS1|PIK3R1|PIK3CA|PDPK1|MAPK8|KRAS|BCL10|SOS2	http://www.genome.jp/kegg-bin/show_pathway?hsa04660/hsa:5534%09red/hsa:3725%09red/hsa:5290%09red/hsa:5291%09red/hsa:4893%09red/hsa:4690%09red/hsa:5295%09red/hsa:5599%09red/hsa:8915%09red/hsa:6655%09red/hsa:6654%09red/hsa:5594%09red/hsa:3845%09red/hsa:4775%09red/hsa:10451%09red/hsa:5170%09red
Inositol phosphate metabolism	KEGG PATHWAY	hsa00562	13	74	4.73e-05	0.000512699	OCRL|PIK3C3|PIKFYVE|PTEN|PIK3CA|PIK3CB|IMPA1|PIK3C2A|PI4K2B|SACM1L|MTMR6|MINPP1|MTMR1	http://www.genome.jp/kegg-bin/show_pathway?hsa00562/hsa:200576%09red/hsa:5289%09red/hsa:8776%09red/hsa:9562%09red/hsa:5291%09red/hsa:4952%09red/hsa:3612%09red/hsa:5286%09red/hsa:5728%09red/hsa:5290%09red/hsa:22908%09red/hsa:9107%09red/hsa:55300%09red
Phosphatidylinositol signaling system	KEGG PATHWAY	hsa04070	15	99	5.87e-05	0.000614247	OCRL|PIKFYVE|PTEN|PIK3CA|PIK3CB|DGKH|PPIP5K2|IMPA1|PIK3C2A|PI4K2B|SACM1L|PIK3R1|MTMR6|PIK3C3|MTMR1	http://www.genome.jp/kegg-bin/show_pathway?hsa04070/hsa:200576%09red/hsa:5289%09red/hsa:8776%09red/hsa:160851%09red/hsa:5290%09red/hsa:5291%09red/hsa:4952%09red/hsa:3612%09red/hsa:5286%09red/hsa:5295%09red/hsa:5728%09red/hsa:23262%09red/hsa:22908%09red/hsa:9107%09red/hsa:55300%09red
Acute myeloid leukemia	KEGG PATHWAY	hsa05221	12	66	6.85e-05	0.000695912	SOS2|SOS1|CCND1|RPS6KB1|PIK3CB|NRAS|MAPK1|BRAF|PIK3R1|PIK3CA|DUSP6|KRAS	http://www.genome.jp/kegg-bin/show_pathway?hsa05221/hsa:1848%09red/hsa:5594%09red/hsa:6198%09red/hsa:5290%09red/hsa:673%09red/hsa:4893%09red/hsa:5295%09red/hsa:6655%09red/hsa:6654%09red/hsa:3845%09red/hsa:5291%09red/hsa:595%09red
Fc epsilon RI signaling pathway	KEGG PATHWAY	hsa04664	12	68	8.82e-05	0.000870979	SOS2|SOS1|PIK3CA|PIK3CB|NRAS|MAPK1|PIK3R1|MAP2K4|PDPK1|MAPK8|VAV3|KRAS	http://www.genome.jp/kegg-bin/show_pathway?hsa04664/hsa:5594%09red/hsa:6416%09red/hsa:5290%09red/hsa:5291%09red/hsa:4893%09red/hsa:5295%09red/hsa:5599%09red/hsa:6655%09red/hsa:6654%09red/hsa:3845%09red/hsa:10451%09red/hsa:5170%09red
Central carbon metabolism in cancer	KEGG PATHWAY	hsa05230	12	69	9.98e-05	0.000970788	PTEN|EGFR|PIK3CB|NRAS|HIF1A|MET|MAPK1|PIK3R1|PIK3CA|PDHB|LDHB|KRAS	http://www.genome.jp/kegg-bin/show_pathway?hsa05230/hsa:5594%09red/hsa:3945%09red/hsa:5290%09red/hsa:5291%09red/hsa:4893%09red/hsa:5295%09red/hsa:4233%09red/hsa:5728%09red/hsa:1956%09red/hsa:3845%09red/hsa:5162%09red/hsa:3091%09red
Prolactin signaling pathway	KEGG PATHWAY	hsa04917	12	70	0.000112653	0.00108154	SOCS5|SOS2|SOS1|SOCS2|CCND1|PIK3CA|PIK3CB|NRAS|MAPK1|PIK3R1|MAPK8|KRAS	http://www.genome.jp/kegg-bin/show_pathway?hsa04917/hsa:595%09red/hsa:5594%09red/hsa:5290%09red/hsa:5291%09red/hsa:8835%09red/hsa:5295%09red/hsa:5599%09red/hsa:6655%09red/hsa:6654%09red/hsa:3845%09red/hsa:9655%09red/hsa:4893%09red
B cell receptor signaling pathway	KEGG PATHWAY	hsa04662	13	82	0.000119703	0.00113455	NFATC3|SOS2|PPP3R1|JUN|PIK3CB|NRAS|MAPK1|SOS1|PIK3R1|PIK3CA|VAV3|BCL10|KRAS	http://www.genome.jp/kegg-bin/show_pathway?hsa04662/hsa:5534%09red/hsa:5594%09red/hsa:5290%09red/hsa:5291%09red/hsa:4893%09red/hsa:3725%09red/hsa:5295%09red/hsa:6655%09red/hsa:6654%09red/hsa:3845%09red/hsa:4775%09red/hsa:10451%09red/hsa:8915%09red
Wnt signaling pathway	KEGG PATHWAY	hsa04310	19	160	0.000130348	0.00121987	FZD1|FBXW11|LRP6|FZD6|PPP3R1|CCND1|CHD8|JUN|SENP2|ROCK2|CTNNB1|SMAD4|NFATC3|PRKACB|MAPK8|EP300|CTBP2|CSNK2A1|RYK	http://www.genome.jp/kegg-bin/show_pathway?hsa04310/hsa:6259%09red/hsa:5534%09red/hsa:59343%09red/hsa:2033%09red/hsa:5567%09red/hsa:4775%09red/hsa:595%09red/hsa:3725%09red/hsa:4089%09red/hsa:5599%09red/hsa:9475%09red/hsa:4040%09red/hsa:1499%09red/hsa:8323%09red/hsa:1488%09red/hsa:8321%09red/hsa:1459%09red/hsa:23291%09red/hsa:57680%09red
AMPK signaling pathway	KEGG PATHWAY	hsa04152	16	120	0.000131366	0.00122767	PFKFB2|PRKAB2|HMGCR|PPP2CA|PPP2R2A|PIK3CB|PRKAG2|RPS6KB1|PRKAA1|CCND1|PIK3R1|PIK3CA|PDPK1|ACACA|CCNA2|PPP2R5A	http://www.genome.jp/kegg-bin/show_pathway?hsa04152/hsa:31%09red/hsa:5520%09red/hsa:890%09red/hsa:6198%09red/hsa:5525%09red/hsa:5290%09red/hsa:5291%09red/hsa:5515%09red/hsa:3156%09red/hsa:5295%09red/hsa:595%09red/hsa:51422%09red/hsa:5565%09red/hsa:5562%09red/hsa:5208%09red/hsa:5170%09red
Longevity regulating pathway - multiple species	KEGG PATHWAY	hsa04213	11	62	0.000164881	0.00146703	PRKAB2|RPS6KB1|PIK3CB|PRKAG2|NRAS|PRKAA1|CAT|PIK3CA|PIK3R1|PRKACB|KRAS	http://www.genome.jp/kegg-bin/show_pathway?hsa04213/hsa:6198%09red/hsa:5567%09red/hsa:5290%09red/hsa:5291%09red/hsa:4893%09red/hsa:5295%09red/hsa:51422%09red/hsa:847%09red/hsa:5565%09red/hsa:5562%09red/hsa:3845%09red
Long-term potentiation	KEGG PATHWAY	hsa04720	11	67	0.000299733	0.00243812	GNAQ|PPP3R1|NRAS|CAMK4|RAP1A|RAP1B|MAPK1|BRAF|PRKACB|EP300|KRAS	http://www.genome.jp/kegg-bin/show_pathway?hsa04720/hsa:5534%09red/hsa:5594%09red/hsa:2776%09red/hsa:2033%09red/hsa:5906%09red/hsa:5908%09red/hsa:673%09red/hsa:4893%09red/hsa:5567%09red/hsa:3845%09red/hsa:814%09red
mRNA surveillance pathway	KEGG PATHWAY	hsa03015	13	91	0.000299931	0.00243812	SMG1|NCBP1|NCBP2|PPP2CA|PPP2R2A|PAPOLA|NXT2|WDR33|PNN|RNGTT|HBS1L|CPSF3|PPP2R5A	http://www.genome.jp/kegg-bin/show_pathway?hsa03015/hsa:23049%09red/hsa:5520%09red/hsa:5411%09red/hsa:5525%09red/hsa:5515%09red/hsa:10767%09red/hsa:4686%09red/hsa:22916%09red/hsa:55916%09red/hsa:55339%09red/hsa:10914%09red/hsa:51692%09red/hsa:8732%09red
GnRH signaling pathway	KEGG PATHWAY	hsa04912	13	93	0.000362151	0.0028536	GNAQ|SOS1|MAP3K2|JUN|MAP2K4|NRAS|MAP3K4|EGFR|MAPK1|PRKACB|MAPK8|KRAS|SOS2	http://www.genome.jp/kegg-bin/show_pathway?hsa04912/hsa:5594%09red/hsa:2776%09red/hsa:5567%09red/hsa:4893%09red/hsa:3725%09red/hsa:5599%09red/hsa:6655%09red/hsa:4216%09red/hsa:10746%09red/hsa:1956%09red/hsa:3845%09red/hsa:6654%09red/hsa:6416%09red
Oocyte meiosis	KEGG PATHWAY	hsa04114	15	128	0.00072392	0.00511335	SMC1A|FBXW11|BUB1|PPP3R1|CDK1|PPP2CA|SMC3|CDC27|ANAPC4|CCNE2|MAD2L1|PRKACB|ANAPC1|MAPK1|PPP2R5A	http://www.genome.jp/kegg-bin/show_pathway?hsa04114/hsa:5534%09red/hsa:983%09red/hsa:996%09red/hsa:64682%09red/hsa:5515%09red/hsa:5567%09red/hsa:699%09red/hsa:9134%09red/hsa:5594%09red/hsa:9126%09red/hsa:29945%09red/hsa:8243%09red/hsa:5525%09red/hsa:4085%09red/hsa:23291%09red
@@DNA replication	KEGG PATHWAY	hsa03030	7	36	0.00158526	0.00953564	POLA1|DNA2|RNASEH1|MCM6|MCM4|PRIM1|POLE2	http://www.genome.jp/kegg-bin/show_pathway?hsa03030/hsa:4175%09red/hsa:4173%09red/hsa:5427%09red/hsa:5422%09red/hsa:1763%09red/hsa:5557%09red/hsa:246243%09red
Aldosterone-regulated sodium reabsorption	KEGG PATHWAY	hsa04960	7	37	0.00182012	0.0106685	PIK3CA|PIK3CB|ATP1B1|MAPK1|PIK3R1|PDPK1|KRAS	http://www.genome.jp/kegg-bin/show_pathway?hsa04960/hsa:5594%09red/hsa:5290%09red/hsa:5291%09red/hsa:5295%09red/hsa:481%09red/hsa:3845%09red/hsa:5170%09red
Steroid biosynthesis	KEGG PATHWAY	hsa00100	5	19	0.00242062	0.0133454	MSMO1|ACAT1|SOAT1|SQLE|SC5D	http://www.genome.jp/kegg-bin/show_pathway?hsa00100/hsa:6307%09red/hsa:6309%09red/hsa:6646%09red/hsa:6713%09red
C-type lectin receptor signaling pathway	KEGG PATHWAY	hsa04625	12	104	0.00266161	0.0144241	NFATC3|PPP3R1|JUN|PIK3CB|RRAS2|NRAS|MAPK1|PIK3R1|PIK3CA|MAPK8|BCL10|KRAS	http://www.genome.jp/kegg-bin/show_pathway?hsa04625/hsa:5534%09red/hsa:5594%09red/hsa:5290%09red/hsa:5291%09red/hsa:4893%09red/hsa:3725%09red/hsa:5295%09red/hsa:5599%09red/hsa:22800%09red/hsa:3845%09red/hsa:4775%09red/hsa:8915%09red
Homologous recombination	KEGG PATHWAY	hsa03440	7	41	0.00303969	0.0160057	BRCA1|ECD|TOPBP1|ATM|RAD50|RAD51C|UIMC1	http://www.genome.jp/kegg-bin/show_pathway?hsa03440/hsa:10111%09red/hsa:672%09red/hsa:7979%09red/hsa:5889%09red/hsa:11073%09red/hsa:51720%09red/hsa:472%09red
Fanconi anemia pathway	KEGG PATHWAY	hsa03460	8	54	0.00345228	0.0174444	BRCA1|WDR48|USP1|FANCB|POLK|PMS2|RAD51C|FANCI	http://www.genome.jp/kegg-bin/show_pathway?hsa03460/hsa:5395%09red/hsa:7398%09red/hsa:672%09red/hsa:57599%09red/hsa:51426%09red/hsa:5889%09red/hsa:2187%09red/hsa:55215%09red
Non-homologous end-joining	KEGG PATHWAY	hsa03450	4	13	0.00418256	0.0202081	RAD50|XRCC5|XRCC4|PRKDC	http://www.genome.jp/kegg-bin/show_pathway?hsa03450/hsa:7520%09red/hsa:7518%09red/hsa:5591%09red/hsa:10111%09red
VEGF signaling pathway	KEGG PATHWAY	hsa04370	8	59	0.00557931	0.0252069	PTK2|PPP3R1|PIK3CA|PIK3CB|NRAS|MAPK1|PIK3R1|KRAS	http://www.genome.jp/kegg-bin/show_pathway?hsa04370/hsa:5534%09red/hsa:5594%09red/hsa:5290%09red/hsa:5291%09red/hsa:4893%09red/hsa:5295%09red/hsa:5747%09red/hsa:3845%09red
@@Nucleotide excision repair	KEGG PATHWAY	hsa03420	7	47	0.00592948	0.0264315	RAD23B|XPA|CUL4B|POLE2|CDK7|MNAT1|CCNH	http://www.genome.jp/kegg-bin/show_pathway?hsa03420/hsa:7507%09red/hsa:1022%09red/hsa:5427%09red/hsa:902%09red/hsa:4331%09red/hsa:5887%09red/hsa:8450%09red
Cysteine and methionine metabolism	KEGG PATHWAY	hsa00270	7	49	0.00724265	0.0308841	ENOPH1|GCLC|BCAT1|KYAT3|MTAP|LDHB|AMD1	http://www.genome.jp/kegg-bin/show_pathway?hsa00270/hsa:2729%09red/hsa:3945%09red/hsa:586%09red/hsa:262%09red/hsa:56267%09red/hsa:4507%09red/hsa:58478%09red
Natural killer cell mediated cytotoxicity	KEGG PATHWAY	hsa04650	12	131	0.0137048	0.0506502	SOS2|PPP3R1|PIK3CA|PIK3CB|NRAS|SOS1|BRAF|PIK3R1|FAS|MAPK1|VAV3|KRAS	http://www.genome.jp/kegg-bin/show_pathway?hsa04650/hsa:5534%09red/hsa:5594%09red/hsa:5290%09red/hsa:673%09red/hsa:4893%09red/hsa:5295%09red/hsa:6655%09red/hsa:6654%09red/hsa:355%09red/hsa:3845%09red/hsa:5291%09red/hsa:10451%09red
Fatty acid metabolism	KEGG PATHWAY	hsa01212	7	57	0.0147017	0.0533027	HACD3|ACSL1|ACACA|ACOX1|ELOVL5|EHHADH|ACADM	http://www.genome.jp/kegg-bin/show_pathway?hsa01212/hsa:31%09red/hsa:34%09red/hsa:51%09red/hsa:51495%09red/hsa:1962%09red/hsa:60481%09red/hsa:2180%09red
Type II diabetes mellitus	KEGG PATHWAY	hsa04930	6	46	0.0181926	0.0624682	SOCS2|PIK3CA|PIK3CB|MAPK1|PIK3R1|MAPK8	http://www.genome.jp/kegg-bin/show_pathway?hsa04930/hsa:5594%09red/hsa:5290%09red/hsa:5291%09red/hsa:8835%09red/hsa:5295%09red/hsa:5599%09red
PPAR signaling pathway	KEGG PATHWAY	hsa03320	8	76	0.020522	0.0693265	HMGCS1|ACOX1|ACSL1|ME1|PPARA|PDPK1|EHHADH|ACADM	http://www.genome.jp/kegg-bin/show_pathway?hsa03320/hsa:34%09red/hsa:51%09red/hsa:3157%09red/hsa:5170%09red/hsa:2180%09red/hsa:1962%09red/hsa:5465%09red/hsa:4199%09red
Amino sugar and nucleotide sugar metabolism	KEGG PATHWAY	hsa00520	6	48	0.0215708	0.071284	CYB5R4|UAP1|HEXB|PGM2|PGM3|GFPT1	http://www.genome.jp/kegg-bin/show_pathway?hsa00520/hsa:2673%09red/hsa:51167%09red/hsa:55276%09red/hsa:3074%09red/hsa:6675%09red/hsa:5238%09red
@@Pyruvate metabolism	KEGG PATHWAY	hsa00620	5	39	0.0318576	0.0930386	ACACA|GLO1|PDHB|ME1|LDHB	http://www.genome.jp/kegg-bin/show_pathway?hsa00620/hsa:5162%09red/hsa:31%09red/hsa:2739%09red/hsa:4199%09red/hsa:3945%09red
Ferroptosis	KEGG PATHWAY	hsa04216	5	40	0.0346858	0.0991744	SLC39A8|ACSL1|TFRC|NCOA4|GCLC	http://www.genome.jp/kegg-bin/show_pathway?hsa04216/hsa:2729%09red/hsa:7037%09red/hsa:2180%09red/hsa:8031%09red/hsa:64116%09red
Citrate cycle (TCA cycle)	KEGG PATHWAY	hsa00020	4	30	0.0474407	0.122742	IDH3A|PDHB|SUCLA2|SDHD	http://www.genome.jp/kegg-bin/show_pathway?hsa00020/hsa:5162%09red/hsa:8803%09red/hsa:6392%09red/hsa:3419%09red
Carbohydrate digestion and absorption	KEGG PATHWAY	hsa04973	5	44	0.0475151	0.122742	PIK3CA|PIK3CB|MGA|PIK3R1|ATP1B1	http://www.genome.jp/kegg-bin/show_pathway?hsa04973/hsa:8972%09red/hsa:5291%09red/hsa:481%09red/hsa:5295%09red/hsa:5290%09red

## Sheet: Table S4b
Table S4b: Upregulated KEGG pathways identified in HARA-B cells (p < 0.05), n=90
Term	Database	ID	Input.number	Background.number	P.Value	Corrected.P.Value	Input	Hyperlink
Ribosome	KEGG PATHWAY	hsa03010	60	153	5.16e-30	1.48e-27	RPS12|MRPL27|RPS17|RPS16|RPL8|RPL9|RPLP2|RPLP1|RPLP0|RPL18A|RPL3|RPS15A|MRPS16|MRPS15|RPS3|RPS2|MRPL21|RPS9|MRPL20|RPL7A|RPL29|RPS15|RPL28|RPL27|RPS14|FAU|RPL13A|MRPL10|RPS19|MRPL36|MRPL11|MRPL12|RPS18|MRPL14|MRPL15|RPS20|MRPS7|MRPS6|MRPS18A|MRPL28|RPL15|MRPL4|RPL10|RPL12|RPL13|MRPL24|RPL18|RPL19|MRPL23|MRPL9|RPSA|RPL36|RPL35|RPL32|RPL27A|RPS4X|UBA52|RPL10A|UBC|RPS11	http://www.genome.jp/kegg-bin/show_pathway?hsa03010/hsa:6181%09red/hsa:64968%09red/hsa:6182%09red/hsa:6187%09red/hsa:6188%09red/hsa:64960%09red/hsa:6205%09red/hsa:6183%09red/hsa:64928%09red/hsa:55168%09red/hsa:65005%09red/hsa:6222%09red/hsa:6223%09red/hsa:51081%09red/hsa:6217%09red/hsa:6157%09red/hsa:29088%09red/hsa:6155%09red/hsa:6175%09red/hsa:6176%09red/hsa:6159%09red/hsa:6233%09red/hsa:6218%0…
Oxidative phosphorylation	KEGG PATHWAY	hsa00190	45	133	8.88e-21	9.01e-19	ATP6V1F|COX5A|NDUFB9|NDUFB8|UQCR10|UQCR11|NDUFB2|UQCRQ|UQCRH|ATP5MC1|COX6B1|ATP5MC3|ATP5MC2|NDUFAB1|COX5B|LHPP|ATP6AP1|NDUFB11|NDUFB10|NDUFB7|NDUFA11|COX8A|NDUFA13|ATP5MG|ATP5MF|ATP6V0B|NDUFA7|NDUFA4|NDUFA2|NDUFA3|NDUFA9|COX4I1|COX7A2|COX6A1|COX7A2L|CYC1|ATP5F1B|TCIRG1|NDUFS2|NDUFS3|NDUFS5|NDUFS8|ATP6V0E1|UQCRFS1|UQCRC1	http://www.genome.jp/kegg-bin/show_pathway?hsa00190/hsa:9377%09red/hsa:9167%09red/hsa:1351%09red/hsa:517%09red/hsa:516%09red/hsa:533%09red/hsa:1337%09red/hsa:537%09red/hsa:10632%09red/hsa:518%09red/hsa:4716%09red/hsa:4714%09red/hsa:4715%09red/hsa:4713%09red/hsa:7388%09red/hsa:1340%09red/hsa:29796%09red/hsa:1347%09red/hsa:54539%09red/hsa:4697%09red/hsa:7384%09red/hsa:4696%09red/hsa:4695%09red/hsa:…
Parkinson disease	KEGG PATHWAY	hsa05012	45	142	7.45e-20	6.76e-18	COX5A|NDUFB9|NDUFB8|UQCR10|UQCR11|NDUFB2|UQCRQ|PINK1|UQCRH|COX6B1|ATP5MC1|VDAC2|ATP5MC3|ATP5MC2|HTRA2|NDUFAB1|COX5B|PARK7|NDUFB11|NDUFB10|NDUFB7|NDUFA11|COX8A|NDUFA13|NDUFA7|NDUFA4|NDUFA2|NDUFA3|SLC25A5|NDUFA9|COX4I1|UBA1|COX7A2|COX6A1|COX7A2L|CYC1|ATP5F1B|CASP9|NDUFS2|NDUFS3|NDUFS5|UBB|NDUFS8|UQCRFS1|UQCRC1	http://www.genome.jp/kegg-bin/show_pathway?hsa05012/hsa:9377%09red/hsa:11315%09red/hsa:1351%09red/hsa:9167%09red/hsa:517%09red/hsa:516%09red/hsa:1337%09red/hsa:842%09red/hsa:7417%09red/hsa:518%09red/hsa:4716%09red/hsa:4714%09red/hsa:4715%09red/hsa:4713%09red/hsa:27429%09red/hsa:7388%09red/hsa:1340%09red/hsa:29796%09red/hsa:1347%09red/hsa:54539%09red/hsa:4697%09red/hsa:7384%09red/hsa:4696%09red/hs…
Non-alcoholic fatty liver disease (NAFLD)	KEGG PATHWAY	hsa04932	44	149	1.78e-18	1.48e-16	TGFB1|COX5A|NDUFB9|NDUFB8|UQCR10|UQCR11|NDUFB2|BAX|UQCRQ|AKT1|AKT2|UQCRH|COX6B1|COX7A2|NDUFAB1|COX5B|BID|NDUFB11|NDUFB10|NDUFB7|SREBF1|NDUFA11|COX8A|NDUFA13|PIK3R2|NDUFA7|NDUFA4|NDUFA2|NDUFA3|NDUFA9|COX4I1|MLX|COX6A1|COX7A2L|GSK3A|TNFRSF1A|CYC1|NDUFS2|NDUFS3|NDUFS5|NDUFS8|UQCRFS1|NR1H3|UQCRC1	http://www.genome.jp/kegg-bin/show_pathway?hsa04932/hsa:9377%09red/hsa:9167%09red/hsa:10062%09red/hsa:1351%09red/hsa:7132%09red/hsa:1337%09red/hsa:6720%09red/hsa:5296%09red/hsa:4716%09red/hsa:4714%09red/hsa:4715%09red/hsa:4713%09red/hsa:7388%09red/hsa:637%09red/hsa:1340%09red/hsa:29796%09red/hsa:1347%09red/hsa:54539%09red/hsa:6945%09red/hsa:4697%09red/hsa:7384%09red/hsa:4696%09red/hsa:4695%09red/…
Lysosome	KEGG PATHWAY	hsa04142	28	123	4.81e-10	2.04e-08	MAN2B1|AP1M2|CLTA|AP1S1|CLTB|NPC2|ATP6AP1|DNASE2|CLN3|AP1B1|CTSB|GAA|GUSB|ATP6V0B|CD63|CTSA|NAGLU|GALNS|CD68|GGA1|LAMP1|NAGA|PLA2G15|HEXA|GLB1|TCIRG1|EBP|SMPD1	http://www.genome.jp/kegg-bin/show_pathway?hsa04142/hsa:1211%09red/hsa:1212%09red/hsa:3916%09red/hsa:4125%09red/hsa:533%09red/hsa:537%09red/hsa:10577%09red/hsa:26088%09red/hsa:2588%09red/hsa:1174%09red/hsa:968%09red/hsa:1508%09red/hsa:2720%09red/hsa:6609%09red/hsa:162%09red/hsa:2548%09red/hsa:5476%09red/hsa:2990%09red/hsa:23659%09red/hsa:10053%09red/hsa:1201%09red/hsa:1777%09red/hsa:4668%09red/hs…
Protein processing in endoplasmic reticulum	KEGG PATHWAY	hsa04141	30	165	1.17e-08	3.74e-07	RPN1|GANAB|BAX|PRKCSH|PREB|DAD1|DNAJB2|UBQLN4|DNAJB12|NSFL1C|UFD1|UBXN6|SEC13|ERP29|P4HB|AMFR|SEC24C|LMAN2|BCAP31|SIL1|RNF185|DNAJC5|MOGS|BAK1|SSR2|DDOST|SSR4|RBX1|RNF5|CALR	http://www.genome.jp/kegg-bin/show_pathway?hsa04141/hsa:6184%09red/hsa:3300%09red/hsa:578%09red/hsa:91445%09red/hsa:64374%09red/hsa:10961%09red/hsa:80331%09red/hsa:54788%09red/hsa:1650%09red/hsa:6746%09red/hsa:55968%09red/hsa:6748%09red/hsa:10960%09red/hsa:9978%09red/hsa:80700%09red/hsa:10113%09red/hsa:9632%09red/hsa:5034%09red/hsa:581%09red/hsa:10134%09red/hsa:5589%09red/hsa:267%09red/hsa:56893%…
Platinum drug resistance	KEGG PATHWAY	hsa01524	18	73	2.12e-07	4.4e-06	ERBB2|BCL2L1|CDKN2A|AKT1|MGST3|ERCC1|BID|GSTO2|BAX|BAK1|MAPK3|AKT2|GSTO1|PIK3R2|FADD|GSTP1|CASP9|BIRC5	http://www.genome.jp/kegg-bin/show_pathway?hsa01524/hsa:637%09red/hsa:5595%09red/hsa:119391%09red/hsa:598%09red/hsa:9446%09red/hsa:578%09red/hsa:1029%09red/hsa:581%09red/hsa:2067%09red/hsa:2064%09red/hsa:208%09red/hsa:5296%09red/hsa:2950%09red/hsa:8772%09red/hsa:842%09red/hsa:332%09red/hsa:4259%09red/hsa:207%09red
Biosynthesis of amino acids	KEGG PATHWAY	hsa01230	18	75	2.98e-07	5.87e-06	PGD|BCAM|ALDH18A1|IDH3G|TALDO1|PSPH|ENO2|PFKP|ENO1|TPI1|IDH3B|PGAM1|GOT2|ALDOC|PGK1|ASS1|SHMT2|PKM	http://www.genome.jp/kegg-bin/show_pathway?hsa01230/hsa:2023%09red/hsa:2806%09red/hsa:2026%09red/hsa:6888%09red/hsa:3420%09red/hsa:587%09red/hsa:230%09red/hsa:5832%09red/hsa:6472%09red/hsa:26227%09red/hsa:5230%09red/hsa:7167%09red/hsa:5315%09red/hsa:5214%09red/hsa:441531%09red/hsa:5723%09red/hsa:445%09red/hsa:3421%09red
Cardiac muscle contraction	KEGG PATHWAY	hsa04260	19	86	4.24e-07	8.11e-06	COX5A|COX5B|UQCR10|UQCR11|CACNB1|COX8A|CYC1|ATP1A3|UQCRQ|CACNB3|COX4I1|MYL2|UQCRH|COX6B1|COX7A2|COX7A2L|COX6A1|UQCRFS1|UQCRC1	http://www.genome.jp/kegg-bin/show_pathway?hsa04260/hsa:9377%09red/hsa:7388%09red/hsa:1340%09red/hsa:1351%09red/hsa:29796%09red/hsa:1347%09red/hsa:9167%09red/hsa:1329%09red/hsa:27089%09red/hsa:4633%09red/hsa:7384%09red/hsa:7386%09red/hsa:478%09red/hsa:782%09red/hsa:1327%09red/hsa:1337%09red/hsa:10975%09red/hsa:784%09red/hsa:1537%09red
Carbon metabolism	KEGG PATHWAY	hsa01200	22	117	6.06e-07	1.12e-05	ACADS|TALDO1|TPI1|MDH2|PGAM1|PGD|IDH3B|IDH3G|PFKP|GOT2|PGK1|ACSS2|ENO1|ENO2|ALDOC|SHMT2|PSPH|ACOX3|G6PD|TKFC|ECHS1|PKM	http://www.genome.jp/kegg-bin/show_pathway?hsa01200/hsa:2539%09red/hsa:230%09red/hsa:55902%09red/hsa:441531%09red/hsa:8310%09red/hsa:2023%09red/hsa:2806%09red/hsa:2026%09red/hsa:26007%09red/hsa:5214%09red/hsa:5230%09red/hsa:7167%09red/hsa:5315%09red/hsa:5723%09red/hsa:6888%09red/hsa:1892%09red/hsa:26227%09red/hsa:35%09red/hsa:3421%09red/hsa:3420%09red/hsa:6472%09red/hsa:4191%09red
Peroxisome	KEGG PATHWAY	hsa04146	18	83	1.07e-06	1.87e-05	PEX5|MPV17L2|PEX6|HMGCL|ACOX3|PRDX5|PMVK|PRDX1|ABCD4|ECH1|ACAA1|ACOT8|ABCD1|DECR2|PXMP2|PEX16|DHRS4|GSTK1	http://www.genome.jp/kegg-bin/show_pathway?hsa04146/hsa:5830%09red/hsa:30%09red/hsa:10005%09red/hsa:5827%09red/hsa:10901%09red/hsa:26063%09red/hsa:3155%09red/hsa:84769%09red/hsa:1891%09red/hsa:10654%09red/hsa:5052%09red/hsa:5190%09red/hsa:25824%09red/hsa:9409%09red/hsa:373156%09red/hsa:215%09red/hsa:8310%09red/hsa:5826%09red
Apoptosis - multiple species	KEGG PATHWAY	hsa04215	11	33	4.46e-06	6.95e-05	BCL2L1|TNFRSF1A|BID|BAX|CASP9|BOK|DIABLO|FADD|BAK1|BIRC5|HTRA2	http://www.genome.jp/kegg-bin/show_pathway?hsa04215/hsa:637%09red/hsa:8772%09red/hsa:666%09red/hsa:598%09red/hsa:56616%09red/hsa:7132%09red/hsa:578%09red/hsa:581%09red/hsa:842%09red/hsa:332%09red/hsa:27429%09red
Chronic myeloid leukemia	KEGG PATHWAY	hsa05220	16	76	5.8e-06	8.82e-05	BCL2L1|TGFB1|CDKN2A|SHC1|MAPK3|GADD45B|BAX|BAK1|MAP2K2|AKT2|AKT1|IKBKG|DDB2|ARAF|BCR|PIK3R2	http://www.genome.jp/kegg-bin/show_pathway?hsa05220/hsa:5595%09red/hsa:8517%09red/hsa:1643%09red/hsa:598%09red/hsa:578%09red/hsa:1029%09red/hsa:581%09red/hsa:5605%09red/hsa:208%09red/hsa:5296%09red/hsa:4616%09red/hsa:7040%09red/hsa:6464%09red/hsa:207%09red/hsa:369%09red/hsa:613%09red
Kaposi sarcoma-associated herpesvirus infection	KEGG PATHWAY	hsa05167	26	186	8.52e-06	0.00012376	HLA-C|HLA-A|HLA-F|BAX|MAP2K2|AKT2|IKBKG|MAPK12|TYK2|CASP9|MAPKAPK2|TICAM1|CALM3|BID|GABARAP|MAPK3|AKT1|PIK3R2|FADD|HLA-E|IRF3|TNFRSF1A|CALML3|BAK1|UBB|MAPK11	http://www.genome.jp/kegg-bin/show_pathway?hsa05167/hsa:8772%09red/hsa:3661%09red/hsa:7297%09red/hsa:578%09red/hsa:842%09red/hsa:808%09red/hsa:5605%09red/hsa:5600%09red/hsa:3107%09red/hsa:3105%09red/hsa:9261%09red/hsa:637%09red/hsa:5595%09red/hsa:8517%09red/hsa:581%09red/hsa:5296%09red/hsa:208%09red/hsa:207%09red/hsa:6300%09red/hsa:7132%09red/hsa:810%09red/hsa:148022%09red/hsa:7314%09red/hsa:3133…
Retrograde endocannabinoid signaling	KEGG PATHWAY	hsa04723	22	148	1.76e-05	0.00023656	NDUFB9|NDUFB8|NDUFB7|NDUFB2|MAPK11|MAPK12|NDUFAB1|NDUFB11|NDUFB10|MAPK3|NDUFA11|NDUFA13|NDUFA7|NDUFA4|NDUFA2|NDUFA3|NDUFA9|ADCY3|NDUFS2|NDUFS3|NDUFS5|NDUFS8	http://www.genome.jp/kegg-bin/show_pathway?hsa04723/hsa:4716%09red/hsa:4714%09red/hsa:4715%09red/hsa:4713%09red/hsa:5600%09red/hsa:109%09red/hsa:6300%09red/hsa:5595%09red/hsa:54539%09red/hsa:4697%09red/hsa:4696%09red/hsa:4695%09red/hsa:4708%09red/hsa:51079%09red/hsa:4701%09red/hsa:4704%09red/hsa:126328%09red/hsa:4706%09red/hsa:4722%09red/hsa:4720%09red/hsa:4725%09red/hsa:4728%09red
Pancreatic cancer	KEGG PATHWAY	hsa05212	15	75	1.91e-05	0.000254893	ERBB2|TGFB1|CDKN2A|AKT1|GADD45B|BAX|BAK1|MAPK3|AKT2|ARAF|IKBKG|BCL2L1|DDB2|CASP9|PIK3R2	http://www.genome.jp/kegg-bin/show_pathway?hsa05212/hsa:5595%09red/hsa:8517%09red/hsa:1643%09red/hsa:598%09red/hsa:842%09red/hsa:578%09red/hsa:1029%09red/hsa:581%09red/hsa:2064%09red/hsa:208%09red/hsa:5296%09red/hsa:4616%09red/hsa:7040%09red/hsa:207%09red/hsa:369%09red
Non-small cell lung cancer	KEGG PATHWAY	hsa05223	14	66	2.04e-05	0.000266888	ERBB2|CDKN2A|AKT1|GADD45B|BAX|BAK1|MAP2K2|AKT2|ARAF|RXRB|DDB2|CASP9|MAPK3|PIK3R2	http://www.genome.jp/kegg-bin/show_pathway?hsa05223/hsa:5595%09red/hsa:1643%09red/hsa:6257%09red/hsa:2064%09red/hsa:1029%09red/hsa:578%09red/hsa:5605%09red/hsa:208%09red/hsa:5296%09red/hsa:4616%09red/hsa:581%09red/hsa:842%09red/hsa:207%09red/hsa:369%09red
Pertussis	KEGG PATHWAY	hsa05133	15	76	2.19e-05	0.000283274	IRF3|TICAM1|MYD88|CALM3|CALML3|PSAP|ITGA5|MAPK3|ITGB2|MAPK11|MAPK12|CFL1|PYCARD|RHOA|IRAK1	http://www.genome.jp/kegg-bin/show_pathway?hsa05133/hsa:3689%09red/hsa:5595%09red/hsa:3661%09red/hsa:29108%09red/hsa:808%09red/hsa:1072%09red/hsa:3678%09red/hsa:810%09red/hsa:729238%09red/hsa:148022%09red/hsa:4615%09red/hsa:5600%09red/hsa:6300%09red/hsa:387%09red/hsa:3654%09red
Fructose and mannose metabolism	KEGG PATHWAY	hsa00051	10	33	2.41e-05	0.000304847	PMM1|GMDS|GMPPA|TKFC|FCSK|TPI1|KHK|ALDOC|PFKP|AKR1B1	http://www.genome.jp/kegg-bin/show_pathway?hsa00051/hsa:230%09red/hsa:231%09red/hsa:197258%09red/hsa:2762%09red/hsa:26007%09red/hsa:5372%09red/hsa:29926%09red/hsa:5214%09red/hsa:3795%09red/hsa:7167%09red
Glycosphingolipid biosynthesis - ganglio series	KEGG PATHWAY	hsa00604	7	15	4.63e-05	0.000542337	ST3GAL2|B4GALNT1|HEXA|GLB1|EBP|ST6GALNAC6|ST6GALNAC4	http://www.genome.jp/kegg-bin/show_pathway?hsa00604/hsa:2720%09red/hsa:2583%09red/hsa:27090%09red/hsa:3073%09red/hsa:30815%09red/hsa:6483%09red
Glioma	KEGG PATHWAY	hsa05214	14	75	6.94e-05	0.000775934	CDKN2A|CALM3|AKT1|CALML3|GADD45B|BAX|BAK1|MAP2K2|AKT2|ARAF|PIK3R2|DDB2|MAPK3|SHC1	http://www.genome.jp/kegg-bin/show_pathway?hsa05214/hsa:5595%09red/hsa:1643%09red/hsa:808%09red/hsa:578%09red/hsa:810%09red/hsa:581%09red/hsa:5605%09red/hsa:208%09red/hsa:5296%09red/hsa:1029%09red/hsa:6464%09red/hsa:207%09red/hsa:369%09red/hsa:4616%09red
Influenza A	KEGG PATHWAY	hsa05164	22	167	8.95e-05	0.000965362	BAX|MAP2K2|AKT2|IKBKG|TYK2|CASP9|TICAM1|CPSF4|BID|MAPK3|PIK3R2|FADD|PML|PYCARD|MYD88|SLC25A5|IRF3|FDPS|AKT1|TNFRSF1A|PRSS3|BAK1	http://www.genome.jp/kegg-bin/show_pathway?hsa05164/hsa:8772%09red/hsa:3661%09red/hsa:7297%09red/hsa:578%09red/hsa:842%09red/hsa:5605%09red/hsa:4615%09red/hsa:5646%09red/hsa:637%09red/hsa:5595%09red/hsa:8517%09red/hsa:29108%09red/hsa:5371%09red/hsa:581%09red/hsa:5296%09red/hsa:208%09red/hsa:207%09red/hsa:7132%09red/hsa:292%09red/hsa:148022%09red/hsa:2224%09red/hsa:10898%09red
Hepatitis C	KEGG PATHWAY	hsa05160	21	155	8.98e-05	0.000965362	IRF3|TICAM1|AKT1|CD81|SCARB1|TNFRSF1A|NR1H3|BAX|BAK1|MAP2K2|AKT2|ARAF|IKBKG|BID|FADD|CLDN7|TYK2|CASP9|CLDN4|MAPK3|PIK3R2	http://www.genome.jp/kegg-bin/show_pathway?hsa05160/hsa:7132%09red/hsa:637%09red/hsa:5595%09red/hsa:8517%09red/hsa:975%09red/hsa:8772%09red/hsa:3661%09red/hsa:1364%09red/hsa:7297%09red/hsa:1366%09red/hsa:148022%09red/hsa:949%09red/hsa:5296%09red/hsa:578%09red/hsa:5605%09red/hsa:208%09red/hsa:581%09red/hsa:842%09red/hsa:207%09red/hsa:369%09red/hsa:10062%09red
HIF-1 signaling pathway	KEGG PATHWAY	hsa04066	17	109	9.05e-05	0.000967779	ERBB2|LTBR|TIMP1|AKT1|MKNK2|ENO2|PFKP|MAP2K2|AKT2|EIF4EBP1|PIK3R2|ELOB|RBX1|ALDOC|MAPK3|ENO1|PGK1	http://www.genome.jp/kegg-bin/show_pathway?hsa04066/hsa:1978%09red/hsa:5595%09red/hsa:2872%09red/hsa:2026%09red/hsa:2023%09red/hsa:7076%09red/hsa:2064%09red/hsa:5296%09red/hsa:4055%09red/hsa:5605%09red/hsa:208%09red/hsa:5214%09red/hsa:5230%09red/hsa:6923%09red/hsa:9978%09red/hsa:207%09red/hsa:230%09red
RNA degradation	KEGG PATHWAY	hsa03018	14	79	0.000113166	0.00118292	DCPS|EDC3|LSM4|LSM7|LSM2|PFKP|ENO1|ENO2|SKIV2L|CNOT3|EXOSC1|EXOSC6|EXOSC7|EXOSC5	http://www.genome.jp/kegg-bin/show_pathway?hsa03018/hsa:2023%09red/hsa:56915%09red/hsa:2026%09red/hsa:23016%09red/hsa:51690%09red/hsa:57819%09red/hsa:4849%09red/hsa:5214%09red/hsa:6499%09red/hsa:118460%09red/hsa:51013%09red/hsa:28960%09red/hsa:80153%09red/hsa:25804%09red
Central carbon metabolism in cancer	KEGG PATHWAY	hsa05230	13	69	0.000114879	0.00118673	ERBB2|SIRT3|SIRT6|MAPK3|SLC16A3|G6PD|PFKP|MAP2K2|AKT2|AKT1|PIK3R2|PGAM1|PKM	http://www.genome.jp/kegg-bin/show_pathway?hsa05230/hsa:2539%09red/hsa:5595%09red/hsa:2064%09red/hsa:5296%09red/hsa:23410%09red/hsa:51548%09red/hsa:9123%09red/hsa:5605%09red/hsa:208%09red/hsa:5214%09red/hsa:5315%09red/hsa:441531%09red/hsa:207%09red
Glycosaminoglycan degradation	KEGG PATHWAY	hsa00531	7	19	0.000151317	0.00149561	HEXA|HYAL2|NAGLU|GALNS|GLB1|EBP|GUSB	http://www.genome.jp/kegg-bin/show_pathway?hsa00531/hsa:2588%09red/hsa:2990%09red/hsa:2720%09red/hsa:4669%09red/hsa:8692%09red/hsa:3073%09red
Necroptosis	KEGG PATHWAY	hsa04217	21	162	0.000156604	0.0015414	STAT6|H2AJ|TYK2|TNFRSF1A|SHARPIN|BID|SLC25A5|BAX|PYCARD|MACROH2A2|CHMP2A|SMPD1|VPS4A|SPATA2L|FADD|PGAM5|VDAC2|USP21|TICAM1|PPIA|RNF31	http://www.genome.jp/kegg-bin/show_pathway?hsa04217/hsa:7132%09red/hsa:6778%09red/hsa:8772%09red/hsa:192111%09red/hsa:55072%09red/hsa:637%09red/hsa:7297%09red/hsa:27183%09red/hsa:29108%09red/hsa:148022%09red/hsa:27005%09red/hsa:55506%09red/hsa:6609%09red/hsa:124044%09red/hsa:292%09red/hsa:81858%09red/hsa:27243%09red/hsa:581%09red/hsa:5478%09red/hsa:7417%09red/hsa:55766%09red
Toll-like receptor signaling pathway	KEGG PATHWAY	hsa04620	16	104	0.000165637	0.00160728	IRF3|TICAM1|MYD88|TOLLIP|IRF5|MAPK3|TAB1|MAP2K2|AKT2|AKT1|MAPK11|MAPK12|FADD|PIK3R2|IRAK1|IKBKG	http://www.genome.jp/kegg-bin/show_pathway?hsa04620/hsa:148022%09red/hsa:5595%09red/hsa:8517%09red/hsa:3663%09red/hsa:3661%09red/hsa:54472%09red/hsa:8772%09red/hsa:5296%09red/hsa:5605%09red/hsa:208%09red/hsa:4615%09red/hsa:5600%09red/hsa:10454%09red/hsa:6300%09red/hsa:207%09red/hsa:3654%09red
Small cell lung cancer	KEGG PATHWAY	hsa05222	15	93	0.000165644	0.00160728	BCL2L1|TRAF4|GADD45B|ITGA3|CKS1B|BAX|BAK1|AKT1|AKT2|RXRB|IKBKG|DDB2|LAMB3|CASP9|PIK3R2	http://www.genome.jp/kegg-bin/show_pathway?hsa05222/hsa:578%09red/hsa:3675%09red/hsa:8517%09red/hsa:1643%09red/hsa:598%09red/hsa:9618%09red/hsa:3914%09red/hsa:6257%09red/hsa:581%09red/hsa:208%09red/hsa:5296%09red/hsa:4616%09red/hsa:842%09red/hsa:207%09red/hsa:1163%09red
Neurotrophin signaling pathway	KEGG PATHWAY	hsa04722	17	119	0.000232257	0.00214791	RPS6KA1|CALM3|MAPK3|CALML3|PSEN2|BAX|MAP2K2|AKT2|AKT1|MAPK11|MAPK12|SH2B1|RHOA|IRAK1|MAPKAPK2|SHC1|PIK3R2	http://www.genome.jp/kegg-bin/show_pathway?hsa04722/hsa:9261%09red/hsa:5595%09red/hsa:5296%09red/hsa:808%09red/hsa:6195%09red/hsa:581%09red/hsa:810%09red/hsa:387%09red/hsa:5605%09red/hsa:208%09red/hsa:5664%09red/hsa:5600%09red/hsa:25970%09red/hsa:6300%09red/hsa:207%09red/hsa:6464%09red/hsa:3654%09red
Endocrine resistance	KEGG PATHWAY	hsa01522	15	98	0.000274892	0.00246617	ERBB2|CDKN2A|RAC3|MAPK3|ADCY3|CARM1|BAX|MAP2K2|AKT2|AKT1|MAPK11|MAPK12|ARAF|SHC1|PIK3R2	http://www.genome.jp/kegg-bin/show_pathway?hsa01522/hsa:5595%09red/hsa:6464%09red/hsa:2064%09red/hsa:1029%09red/hsa:581%09red/hsa:10498%09red/hsa:5605%09red/hsa:208%09red/hsa:5296%09red/hsa:5600%09red/hsa:109%09red/hsa:8202%09red/hsa:6300%09red/hsa:207%09red/hsa:369%09red
Toxoplasmosis	KEGG PATHWAY	hsa05145	16	113	0.000382527	0.00316813	BCL2L1|TGFB1|MYD88|IL10RB|AKT1|TAB1|TNFRSF1A|CASP9|MAPK3|AKT2|IKBKG|MAPK12|LAMB3|IRAK1|TYK2|MAPK11	http://www.genome.jp/kegg-bin/show_pathway?hsa05145/hsa:842%09red/hsa:5595%09red/hsa:8517%09red/hsa:598%09red/hsa:7297%09red/hsa:3588%09red/hsa:7040%09red/hsa:3914%09red/hsa:7132%09red/hsa:208%09red/hsa:4615%09red/hsa:5600%09red/hsa:10454%09red/hsa:6300%09red/hsa:207%09red/hsa:3654%09red
Progesterone-mediated oocyte maturation	KEGG PATHWAY	hsa04914	14	99	0.000873677	0.00635142	RPS6KA1|AKT1|CDC25B|FZR1|ANAPC11|KIF22|MAPK3|AKT2|ARAF|MAPK11|MAPK12|APC2|ADCY3|PIK3R2	http://www.genome.jp/kegg-bin/show_pathway?hsa04914/hsa:5595%09red/hsa:3835%09red/hsa:6195%09red/hsa:994%09red/hsa:5296%09red/hsa:51343%09red/hsa:208%09red/hsa:29882%09red/hsa:5600%09red/hsa:51529%09red/hsa:109%09red/hsa:6300%09red/hsa:207%09red/hsa:369%09red
Viral carcinogenesis	KEGG PATHWAY	hsa05203	22	201	0.000912542	0.00651721	HDAC3|HDAC5|HDAC7|HLA-C|HLA-A|HLA-F|BAX|IKBKG|MAPKAPK2|LTBR|MAPK3|PIK3R2|PKM|CDKN2A|SRF|GTF2H4|HLA-E|SND1|RHOA|IRF3|BAK1|SCRIB	http://www.genome.jp/kegg-bin/show_pathway?hsa05203/hsa:27044%09red/hsa:3661%09red/hsa:578%09red/hsa:6722%09red/hsa:2968%09red/hsa:5315%09red/hsa:3107%09red/hsa:3105%09red/hsa:387%09red/hsa:9261%09red/hsa:10014%09red/hsa:5595%09red/hsa:8517%09red/hsa:581%09red/hsa:5296%09red/hsa:4055%09red/hsa:9734%09red/hsa:23513%09red/hsa:1029%09red/hsa:8841%09red/hsa:3133%09red/hsa:3134%09red
Glutathione metabolism	KEGG PATHWAY	hsa00480	10	56	0.000991735	0.00703184	GSTO2|GSTO1|G6PD|GPX4|GPX1|MGST3|GSTP1|GPX2|GGT7|GSTK1	http://www.genome.jp/kegg-bin/show_pathway?hsa00480/hsa:2539%09red/hsa:2686%09red/hsa:2877%09red/hsa:2876%09red/hsa:2879%09red/hsa:9446%09red/hsa:2950%09red/hsa:4259%09red/hsa:119391%09red/hsa:373156%09red
Synaptic vesicle cycle	KEGG PATHWAY	hsa04721	12	78	0.00104415	0.00733566	ATP6V0B|TCIRG1|AP2S1|ATP6V1F|AP2A2|CLTB|AP2M1|CPLX1|CLTA|DNM2|ATP6V0E1|VAMP2	http://www.genome.jp/kegg-bin/show_pathway?hsa04721/hsa:8992%09red/hsa:1175%09red/hsa:9296%09red/hsa:1173%09red/hsa:1211%09red/hsa:1212%09red/hsa:1785%09red/hsa:6844%09red/hsa:533%09red/hsa:161%09red/hsa:10815%09red/hsa:10312%09red
Estrogen signaling pathway	KEGG PATHWAY	hsa04915	17	138	0.00106022	0.00744093	RARA|RAC3|KRT16|CALML3|ADCY3|KRT17|MAP2K2|AKT2|KRT14|AKT1|PIK3R2|KRT10|KRT13|SHC1|MAPK3|KRT19|CALM3	http://www.genome.jp/kegg-bin/show_pathway?hsa04915/hsa:3868%09red/hsa:5595%09red/hsa:5914%09red/hsa:3861%09red/hsa:808%09red/hsa:3880%09red/hsa:810%09red/hsa:5605%09red/hsa:208%09red/hsa:3872%09red/hsa:5296%09red/hsa:3860%09red/hsa:3858%09red/hsa:109%09red/hsa:8202%09red/hsa:207%09red/hsa:6464%09red
Drug metabolism - other enzymes	KEGG PATHWAY	hsa00983	12	79	0.00115208	0.00790864	GSTO2|ITPA|GSTO1|NME1|UCKL1|UCK1|NME3|GSTP1|IMPDH2|MGST3|TYMP|GUSB	http://www.genome.jp/kegg-bin/show_pathway?hsa00983/hsa:83549%09red/hsa:3615%09red/hsa:119391%09red/hsa:54963%09red/hsa:4832%09red/hsa:9446%09red/hsa:3704%09red/hsa:2990%09red/hsa:2950%09red/hsa:4259%09red/hsa:4830%09red/hsa:1890%09red
EGFR tyrosine kinase inhibitor resistance	KEGG PATHWAY	hsa01521	12	79	0.00115208	0.00790864	ERBB2|BCL2L1|SHC1|AKT1|BAX|MAP2K2|AKT2|EIF4EBP1|PIK3R2|ARAF|MAPK3|GAS6	http://www.genome.jp/kegg-bin/show_pathway?hsa01521/hsa:1978%09red/hsa:5595%09red/hsa:2621%09red/hsa:598%09red/hsa:2064%09red/hsa:5296%09red/hsa:581%09red/hsa:5605%09red/hsa:208%09red/hsa:6464%09red/hsa:207%09red/hsa:369%09red
RIG-I-like receptor signaling pathway	KEGG PATHWAY	hsa04622	11	70	0.0014305	0.00943499	UBL5|IRF3|OTUD5|TKFC|ISG15|MAPK11|MAPK12|FADD|PIN1|TBKBP1|IKBKG	http://www.genome.jp/kegg-bin/show_pathway?hsa04622/hsa:9636%09red/hsa:8772%09red/hsa:8517%09red/hsa:3661%09red/hsa:26007%09red/hsa:55593%09red/hsa:9755%09red/hsa:5600%09red/hsa:5300%09red/hsa:6300%09red
Cholesterol metabolism	KEGG PATHWAY	hsa04979	9	50	0.00166872	0.0106304	APOE|LRPAP1|SCARB1|NPC2|ANGPTL4|PLTP|VDAC2|STARD3|TSPO	http://www.genome.jp/kegg-bin/show_pathway?hsa04979/hsa:706%09red/hsa:7417%09red/hsa:5360%09red/hsa:949%09red/hsa:4043%09red/hsa:51129%09red/hsa:348%09red/hsa:10948%09red/hsa:10577%09red
Glycine, serine and threonine metabolism	KEGG PATHWAY	hsa00260	8	40	0.00166876	0.0106304	GRHPR|GAMT|PSPH|PGD|ALAS1|PGAM1|GCAT|SHMT2	http://www.genome.jp/kegg-bin/show_pathway?hsa00260/hsa:23464%09red/hsa:6472%09red/hsa:26227%09red/hsa:2593%09red/hsa:9380%09red/hsa:211%09red/hsa:441531%09red/hsa:5723%09red
Melanoma	KEGG PATHWAY	hsa05218	11	72	0.00174859	0.0110472	CDKN2A|AKT1|GADD45B|BAX|BAK1|MAP2K2|AKT2|ARAF|PIK3R2|DDB2|MAPK3	http://www.genome.jp/kegg-bin/show_pathway?hsa05218/hsa:5595%09red/hsa:1643%09red/hsa:581%09red/hsa:1029%09red/hsa:578%09red/hsa:5605%09red/hsa:208%09red/hsa:5296%09red/hsa:4616%09red/hsa:207%09red/hsa:369%09red
Amyotrophic lateral sclerosis (ALS)	KEGG PATHWAY	hsa05014	9	51	0.00188246	0.0117424	BCL2L1|TOMM40|TNFRSF1A|BID|BAX|CASP9|GPX1|MAPK11|MAPK12	http://www.genome.jp/kegg-bin/show_pathway?hsa05014/hsa:842%09red/hsa:637%09red/hsa:598%09red/hsa:2876%09red/hsa:581%09red/hsa:7132%09red/hsa:5600%09red/hsa:6300%09red/hsa:10452%09red
Autophagy - other	KEGG PATHWAY	hsa04136	7	32	0.00207235	0.0125966	IGBP1|WIPI2|GABARAP|ATG101|ATG13|ATG4D|ATG9A	http://www.genome.jp/kegg-bin/show_pathway?hsa04136/hsa:3476%09red/hsa:26100%09red/hsa:84971%09red/hsa:60673%09red/hsa:79065%09red/hsa:11337%09red/hsa:9776%09red
Leishmaniasis	KEGG PATHWAY	hsa05140	11	74	0.00212212	0.0128538	MARCKSL1|TGFB1|MYD88|TAB1|ITGB2|MAPK3|ELK1|MAPK11|MAPK12|IRAK1|CYBA	http://www.genome.jp/kegg-bin/show_pathway?hsa05140/hsa:3689%09red/hsa:5595%09red/hsa:65108%09red/hsa:7040%09red/hsa:2002%09red/hsa:4615%09red/hsa:5600%09red/hsa:10454%09red/hsa:6300%09red/hsa:1535%09red/hsa:3654%09red
Porphyrin and chlorophyll metabolism	KEGG PATHWAY	hsa00860	8	42	0.00218507	0.0131658	HCCS|PPOX|HMOX2|ALAS1|UROD|BLVRB|MMAB|GUSB	http://www.genome.jp/kegg-bin/show_pathway?hsa00860/hsa:7389%09red/hsa:2990%09red/hsa:645%09red/hsa:326625%09red/hsa:5498%09red/hsa:3163%09red/hsa:211%09red/hsa:3052%09red
@@Fanconi anemia pathway	KEGG PATHWAY	hsa03460	9	54	0.0026575	0.0153809	FAAP100|ERCC1|RPA2|FANCG|MUS81|FANCE|FANCA|CENPX|TOP3B	http://www.genome.jp/kegg-bin/show_pathway?hsa03460/hsa:80233%09red/hsa:201254%09red/hsa:2067%09red/hsa:2189%09red/hsa:80198%09red/hsa:8940%09red/hsa:2178%09red/hsa:6118%09red/hsa:2175%09red
SNARE interactions in vesicular transport	KEGG PATHWAY	hsa04130	7	34	0.00279126	0.0160876	STX8|VAMP2|VAMP8|YKT6|STX10|USE1|BET1L	http://www.genome.jp/kegg-bin/show_pathway?hsa04130/hsa:55850%09red/hsa:10652%09red/hsa:6844%09red/hsa:51272%09red/hsa:8673%09red/hsa:9482%09red/hsa:8677%09red
Legionellosis	KEGG PATHWAY	hsa05134	9	55	0.00296551	0.0168249	HSF1|ITGB2|EEF1G|EEF1A2|RAB1B|CASP9|PYCARD|MYD88|ARF1	http://www.genome.jp/kegg-bin/show_pathway?hsa05134/hsa:3689%09red/hsa:1937%09red/hsa:81876%09red/hsa:29108%09red/hsa:1917%09red/hsa:375%09red/hsa:4615%09red/hsa:842%09red/hsa:3297%09red
Shigellosis	KEGG PATHWAY	hsa05131	10	68	0.00355829	0.0194676	PFN1|ARPC1B|ARPC1A|IKBKG|ITGA5|MAPK3|MAPK11|MAPK12|RHOG|ELMO3	http://www.genome.jp/kegg-bin/show_pathway?hsa05131/hsa:79767%09red/hsa:5595%09red/hsa:8517%09red/hsa:10095%09red/hsa:3678%09red/hsa:10552%09red/hsa:5216%09red/hsa:5600%09red/hsa:6300%09red/hsa:391%09red
Glycolysis / Gluconeogenesis	KEGG PATHWAY	hsa00010	10	68	0.00355829	0.0194676	ACSS2|ALDH3A1|ENO2|PFKP|ENO1|TPI1|PGAM1|ALDOC|PGK1|PKM	http://www.genome.jp/kegg-bin/show_pathway?hsa00010/hsa:2023%09red/hsa:230%09red/hsa:2026%09red/hsa:5230%09red/hsa:218%09red/hsa:5214%09red/hsa:55902%09red/hsa:7167%09red/hsa:5315%09red/hsa:441531%09red
Ribosome biogenesis in eukaryotes	KEGG PATHWAY	hsa03008	13	105	0.00376546	0.0204229	IMP4|RAN|RPP25|RCL1|RRP7A|NOP10|NOB1|POP7|SNU13|EMG1|NHP2|CSNK2B|FBL	http://www.genome.jp/kegg-bin/show_pathway?hsa03008/hsa:10436%09red/hsa:54913%09red/hsa:2091%09red/hsa:4809%09red/hsa:55651%09red/hsa:10171%09red/hsa:55505%09red/hsa:10248%09red/hsa:28987%09red/hsa:27341%09red/hsa:92856%09red/hsa:5901%09red/hsa:1460%09red
Steroid biosynthesis	KEGG PATHWAY	hsa00100	5	19	0.00462134	0.0240987	DHCR7|FDFT1|TM7SF2|NSDHL|DHCR24	http://www.genome.jp/kegg-bin/show_pathway?hsa00100/hsa:2222%09red/hsa:7108%09red/hsa:1717%09red/hsa:1718%09red/hsa:50814%09red
Vibrio cholerae infection	KEGG PATHWAY	hsa05110	8	50	0.00560359	0.0280245	ATP6V0B|ATP6V1F|ADCY3|ARF1|ATP6AP1|TCIRG1|ATP6V0E1|KDELR1	http://www.genome.jp/kegg-bin/show_pathway?hsa05110/hsa:8992%09red/hsa:10945%09red/hsa:9296%09red/hsa:375%09red/hsa:533%09red/hsa:537%09red/hsa:109%09red/hsa:10312%09red
Endocrine and other factor-regulated calcium reabsorption	KEGG PATHWAY	hsa04961	8	50	0.00560359	0.0280245	AP2S1|AP2A2|CLTB|AP2M1|CLTA|KLK6|DNM2|ATP1A3	http://www.genome.jp/kegg-bin/show_pathway?hsa04961/hsa:1173%09red/hsa:1175%09red/hsa:3816%09red/hsa:1211%09red/hsa:1212%09red/hsa:1785%09red/hsa:478%09red/hsa:161%09red
Nicotinate and nicotinamide metabolism	KEGG PATHWAY	hsa00760	6	30	0.00624724	0.0306324	NADK|PNP|NT5C|NADSYN1|NT5C3B|NAPRT	http://www.genome.jp/kegg-bin/show_pathway?hsa00760/hsa:93100%09red/hsa:4860%09red/hsa:30833%09red/hsa:65220%09red/hsa:115024%09red/hsa:55191%09red
Bladder cancer	KEGG PATHWAY	hsa05219	7	41	0.00687409	0.0332336	ERBB2|CDKN2A|MAPK3|MAP2K2|TYMP|ARAF|DAPK3	http://www.genome.jp/kegg-bin/show_pathway?hsa05219/hsa:5595%09red/hsa:1613%09red/hsa:2064%09red/hsa:1029%09red/hsa:5605%09red/hsa:1890%09red/hsa:369%09red
Vitamin B6 metabolism	KEGG PATHWAY	hsa00750	3	6	0.00706744	0.0333544	PDXP|PDXK|PNPO	http://www.genome.jp/kegg-bin/show_pathway?hsa00750/hsa:55163%09red/hsa:57026%09red/hsa:8566%09red
Terpenoid backbone biosynthesis	KEGG PATHWAY	hsa00900	5	22	0.00781029	0.0357552	MVD|FDPS|DHDDS|RCE1|PMVK	http://www.genome.jp/kegg-bin/show_pathway?hsa00900/hsa:9986%09red/hsa:4597%09red/hsa:2224%09red/hsa:79947%09red/hsa:10654%09red
Other types of O-glycan biosynthesis	KEGG PATHWAY	hsa00514	5	22	0.00781029	0.0357552	POMT1|PLOD3|B4GALT3|LFNG|COLGALT1	http://www.genome.jp/kegg-bin/show_pathway?hsa00514/hsa:3955%09red/hsa:79709%09red/hsa:8985%09red/hsa:10585%09red/hsa:8703%09red
Glucagon signaling pathway	KEGG PATHWAY	hsa04922	12	106	0.00981369	0.0428239	CALM3|CALML3|PPP4C|PRMT1|PFKP|GYS1|AKT1|AKT2|CRTC2|PGAM1|PHKG2|PKM	http://www.genome.jp/kegg-bin/show_pathway?hsa04922/hsa:5531%09red/hsa:2997%09red/hsa:5261%09red/hsa:810%09red/hsa:208%09red/hsa:5214%09red/hsa:3276%09red/hsa:808%09red/hsa:5315%09red/hsa:200186%09red/hsa:441531%09red/hsa:207%09red
Insulin resistance	KEGG PATHWAY	hsa04931	12	108	0.0111391	0.0474373	RPS6KA1|TNFRSF1A|NR1H3|GYS1|AKT1|AKT2|CRTC2|SLC27A3|MLX|SREBF1|NR1H2|PIK3R2	http://www.genome.jp/kegg-bin/show_pathway?hsa04931/hsa:10062%09red/hsa:7376%09red/hsa:2997%09red/hsa:6945%09red/hsa:6195%09red/hsa:7132%09red/hsa:5296%09red/hsa:208%09red/hsa:6720%09red/hsa:200186%09red/hsa:207%09red/hsa:11000%09red
Sulfur relay system	KEGG PATHWAY	hsa04122	3	8	0.0129359	0.0529437	CTU2|MPST|TST	http://www.genome.jp/kegg-bin/show_pathway?hsa04122/hsa:348180%09red/hsa:4357%09red/hsa:7263%09red
Glycerophospholipid metabolism	KEGG PATHWAY	hsa00564	11	97	0.0129417	0.0529437	PLA2G15|PLPP2|CKB|ETNK2|LYPLA2|PLD3|MBOAT7|PNPLA6|AGPAT1|DGKA|CDIPT	http://www.genome.jp/kegg-bin/show_pathway?hsa00564/hsa:23659%09red/hsa:55224%09red/hsa:11313%09red/hsa:23646%09red/hsa:1606%09red/hsa:10908%09red/hsa:10554%09red/hsa:79143%09red/hsa:1120%09red/hsa:10423%09red/hsa:8612%09red
Thiamine metabolism	KEGG PATHWAY	hsa00730	4	16	0.0129599	0.0529437	NTPCR|AK2|AK1|THTPA	http://www.genome.jp/kegg-bin/show_pathway?hsa00730/hsa:203%09red/hsa:79178%09red/hsa:84284%09red/hsa:204%09red
ErbB signaling pathway	KEGG PATHWAY	hsa04012	10	85	0.0139945	0.0567597	ERBB2|SHC1|AKT1|MAP2K2|AKT2|ELK1|EIF4EBP1|PIK3R2|ARAF|MAPK3	http://www.genome.jp/kegg-bin/show_pathway?hsa04012/hsa:1978%09red/hsa:5595%09red/hsa:2064%09red/hsa:2002%09red/hsa:5605%09red/hsa:208%09red/hsa:5296%09red/hsa:6464%09red/hsa:207%09red/hsa:369%09red
Leukocyte transendothelial migration	KEGG PATHWAY	hsa04670	12	112	0.0141993	0.0573205	ITGB2|CLDN4|CYBA|MYL2|MAPK11|MAPK12|SIPA1|VASP|CLDN7|BCAR1|RHOA|PIK3R2	http://www.genome.jp/kegg-bin/show_pathway?hsa04670/hsa:3689%09red/hsa:6494%09red/hsa:1364%09red/hsa:4633%09red/hsa:5600%09red/hsa:9564%09red/hsa:387%09red/hsa:5296%09red/hsa:7408%09red/hsa:6300%09red/hsa:1535%09red/hsa:1366%09red
Notch signaling pathway	KEGG PATHWAY	hsa04330	7	48	0.0142731	0.0573834	DTX2|PSEN2|DVL2|DVL3|DVL1|PSENEN|LFNG	http://www.genome.jp/kegg-bin/show_pathway?hsa04330/hsa:3955%09red/hsa:55851%09red/hsa:1856%09red/hsa:1857%09red/hsa:113878%09red/hsa:1855%09red/hsa:5664%09red
Valine, leucine and isoleucine degradation	KEGG PATHWAY	hsa00280	7	48	0.0142731	0.0573834	HSD17B10|BCAM|HMGCL|ECHS1|ACAA1|ACADS|BCKDHA	http://www.genome.jp/kegg-bin/show_pathway?hsa00280/hsa:30%09red/hsa:35%09red/hsa:3028%09red/hsa:3155%09red/hsa:587%09red/hsa:593%09red/hsa:1892%09red
Cysteine and methionine metabolism	KEGG PATHWAY	hsa00270	7	49	0.0156678	0.0616612	PGD|BCAM|MPST|MDH2|GOT2|KYAT1|TST	http://www.genome.jp/kegg-bin/show_pathway?hsa00270/hsa:2806%09red/hsa:587%09red/hsa:7263%09red/hsa:26227%09red/hsa:4191%09red/hsa:4357%09red/hsa:883%09red
Relaxin signaling pathway	KEGG PATHWAY	hsa04926	13	130	0.0177759	0.0679425	TGFB1|SHC1|MAPK3|ADCY3|MAP2K2|AKT2|GNA15|AKT1|MAPK11|MAPK12|VEGFB|ARRB2|PIK3R2	http://www.genome.jp/kegg-bin/show_pathway?hsa04926/hsa:5595%09red/hsa:409%09red/hsa:7040%09red/hsa:2769%09red/hsa:5296%09red/hsa:5605%09red/hsa:208%09red/hsa:7423%09red/hsa:5600%09red/hsa:109%09red/hsa:6464%09red/hsa:6300%09red/hsa:207%09red
2-Oxocarboxylic acid metabolism	KEGG PATHWAY	hsa01210	4	18	0.0181635	0.0687587	GOT2|BCAM|IDH3B|IDH3G	http://www.genome.jp/kegg-bin/show_pathway?hsa01210/hsa:3421%09red/hsa:3420%09red/hsa:2806%09red/hsa:587%09red
Metabolism of xenobiotics by cytochrome P450	KEGG PATHWAY	hsa00980	9	76	0.0185179	0.0695075	GSTO2|CYP1A1|GSTO1|ALDH3A1|MGST3|GSTP1|CYP2S1|AKR7A2|GSTK1	http://www.genome.jp/kegg-bin/show_pathway?hsa00980/hsa:119391%09red/hsa:8574%09red/hsa:9446%09red/hsa:2950%09red/hsa:218%09red/hsa:4259%09red/hsa:29785%09red/hsa:373156%09red/hsa:1543%09red
FoxO signaling pathway	KEGG PATHWAY	hsa04068	13	132	0.0197146	0.0735592	TGFB1|MAPK3|GADD45B|PRMT1|GABARAP|MAP2K2|AKT2|AKT1|MAPK11|MAPK12|ARAF|HOMER3|PIK3R2	http://www.genome.jp/kegg-bin/show_pathway?hsa04068/hsa:5595%09red/hsa:5296%09red/hsa:11337%09red/hsa:7040%09red/hsa:9454%09red/hsa:5605%09red/hsa:208%09red/hsa:4616%09red/hsa:3276%09red/hsa:5600%09red/hsa:6300%09red/hsa:207%09red/hsa:369%09red
Sulfur metabolism	KEGG PATHWAY	hsa00920	3	10	0.0209012	0.0757729	MPST|TST|ETHE1	http://www.genome.jp/kegg-bin/show_pathway?hsa00920/hsa:4357%09red/hsa:7263%09red/hsa:23474%09red
Oxytocin signaling pathway	KEGG PATHWAY	hsa04921	14	153	0.0267434	0.0907987	CALM3|MAPK3|CALML3|CACNB1|ADCY3|CACNB3|MYL6|MAP2K2|ELK1|EEF2|PPP1R12C|RHOA|MYL6B|TRPM2	http://www.genome.jp/kegg-bin/show_pathway?hsa04921/hsa:5595%09red/hsa:140465%09red/hsa:808%09red/hsa:784%09red/hsa:782%09red/hsa:1938%09red/hsa:2002%09red/hsa:4637%09red/hsa:5605%09red/hsa:810%09red/hsa:109%09red/hsa:54776%09red/hsa:387%09red/hsa:7226%09red
Fatty acid degradation	KEGG PATHWAY	hsa00071	6	44	0.0292918	0.0969318	ACADVL|ACOX3|ECHS1|ACAA1|ACADS|GCDH	http://www.genome.jp/kegg-bin/show_pathway?hsa00071/hsa:30%09red/hsa:35%09red/hsa:37%09red/hsa:2639%09red/hsa:1892%09red/hsa:8310%09red
Prolactin signaling pathway	KEGG PATHWAY	hsa04917	8	70	0.030254	0.0998195	SHC1|AKT1|MAP2K2|AKT2|MAPK11|MAPK12|MAPK3|PIK3R2	http://www.genome.jp/kegg-bin/show_pathway?hsa04917/hsa:5595%09red/hsa:5296%09red/hsa:5605%09red/hsa:208%09red/hsa:5600%09red/hsa:6464%09red/hsa:6300%09red/hsa:207%09red
@@Fatty acid metabolism	KEGG PATHWAY	hsa01212	7	57	0.0304473	0.100246	ACADVL|ACOX3|ECHS1|ACAA1|ACADS|MCAT|MECR	http://www.genome.jp/kegg-bin/show_pathway?hsa01212/hsa:30%09red/hsa:35%09red/hsa:37%09red/hsa:51102%09red/hsa:27349%09red/hsa:1892%09red/hsa:8310%09red
beta-Alanine metabolism	KEGG PATHWAY	hsa00410	5	33	0.0317868	0.102115	ACOX3|ALDH3A1|ACADS|SMOX|ECHS1	http://www.genome.jp/kegg-bin/show_pathway?hsa00410/hsa:218%09red/hsa:1892%09red/hsa:35%09red/hsa:8310%09red/hsa:54498%09red
Oocyte meiosis	KEGG PATHWAY	hsa04114	12	128	0.0330845	0.105379	RPS6KA1|CALM3|ADCY3|CALML3|ANAPC11|MAPK3|MAPK11|MAPK12|RBX1|APC2|PTTG1|FBXO31	http://www.genome.jp/kegg-bin/show_pathway?hsa04114/hsa:109%09red/hsa:5595%09red/hsa:9978%09red/hsa:5600%09red/hsa:808%09red/hsa:6195%09red/hsa:810%09red/hsa:29882%09red/hsa:51529%09red/hsa:9232%09red/hsa:26271%09red/hsa:6300%09red
AGE-RAGE signaling pathway in diabetic complications	KEGG PATHWAY	hsa04933	10	100	0.0348222	0.110607	TGFB1|PIK3R2|AKT1|BAX|MAPK3|AKT2|MAPK11|MAPK12|VEGFB|PLCD3	http://www.genome.jp/kegg-bin/show_pathway?hsa04933/hsa:5595%09red/hsa:6300%09red/hsa:5600%09red/hsa:581%09red/hsa:5296%09red/hsa:208%09red/hsa:7423%09red/hsa:7040%09red/hsa:113026%09red/hsa:207%09red
Propanoate metabolism	KEGG PATHWAY	hsa00640	5	34	0.0350958	0.111067	ACOX3|ACSS2|ACADS|ECHS1|BCKDHA	http://www.genome.jp/kegg-bin/show_pathway?hsa00640/hsa:1892%09red/hsa:35%09red/hsa:593%09red/hsa:55902%09red/hsa:8310%09red
Viral myocarditis	KEGG PATHWAY	hsa05416	7	60	0.0378173	0.11663	ITGB2|HLA-C|BID|HLA-F|HLA-E|CASP9|HLA-A	http://www.genome.jp/kegg-bin/show_pathway?hsa05416/hsa:3689%09red/hsa:637%09red/hsa:842%09red/hsa:3133%09red/hsa:3107%09red/hsa:3105%09red/hsa:3134%09red
Cell adhesion molecules (CAMs)	KEGG PATHWAY	hsa04514	13	146	0.0379745	0.116735	CD276|HLA-C|SDC1|HLA-A|PRR3|HLA-F|HLA-E|NECTIN2|NFASC|ITGB2|CDH3|CLDN4|CLDN7	http://www.genome.jp/kegg-bin/show_pathway?hsa04514/hsa:3689%09red/hsa:6382%09red/hsa:1366%09red/hsa:1364%09red/hsa:23114%09red/hsa:5819%09red/hsa:25945%09red/hsa:3107%09red/hsa:3133%09red/hsa:1013%09red/hsa:3105%09red/hsa:80381%09red/hsa:3134%09red
Tyrosine metabolism	KEGG PATHWAY	hsa00350	5	36	0.0423303	0.123066	GOT2|FAH|ALDH3A1|GSTZ1|COMT	http://www.genome.jp/kegg-bin/show_pathway?hsa00350/hsa:218%09red/hsa:2184%09red/hsa:2806%09red/hsa:1312%09red/hsa:2954%09red
mRNA surveillance pathway	KEGG PATHWAY	hsa03015	9	91	0.046244	0.131364	SMG5|RNPS1|SYMPK|ERF|PELO|EIF4A3|CPSF4|CPSF1|SSU72	http://www.genome.jp/kegg-bin/show_pathway?hsa03015/hsa:10921%09red/hsa:2107%09red/hsa:23381%09red/hsa:29101%09red/hsa:29894%09red/hsa:8189%09red/hsa:53918%09red/hsa:10898%09red/hsa:9775%09red
Aldosterone-regulated sodium reabsorption	KEGG PATHWAY	hsa04960	5	37	0.0462594	0.131364	MAPK3|HSD11B2|PIK3R2|ATP1A3|SLC9A3R2	http://www.genome.jp/kegg-bin/show_pathway?hsa04960/hsa:478%09red/hsa:5595%09red/hsa:3291%09red/hsa:9351%09red/hsa:5296%09red

## Sheet: Table S4c
Table S4c: Downregulated KEGG pathways identified in A549 cells (p < 0.05), n=4
Term	Database	ID	Input.number	Background.number	P.Value	Corrected.P.Value	Input	Hyperlink
Tyrosine metabolism	KEGG PATHWAY	hsa00350	3	36	0.000898972	0.0214469	AOX1|MAOA|FAHD1	http://www.genome.jp/kegg-bin/show_pathway?hsa00350/hsa:81889%09red/hsa:316%09red/hsa:4128%09red
Glycine, serine and threonine metabolism	KEGG PATHWAY	hsa00260	2	40	0.0176953	0.109449	MAOA|GCSH	http://www.genome.jp/kegg-bin/show_pathway?hsa00260/hsa:2653%09red/hsa:4128%09red
Vitamin B6 metabolism	KEGG PATHWAY	hsa00750	1	6	0.0334177	0.13265	AOX1	http://www.genome.jp/kegg-bin/show_pathway?hsa00750/hsa:316%09red
Retinol metabolism	KEGG PATHWAY	hsa00830	2	67	0.0443028	0.140095	AOX1|ALDH1A1	http://www.genome.jp/kegg-bin/show_pathway?hsa00830/hsa:316%09red/hsa:216%09red

## Sheet: Table S4d
Table S4d: Upregulated KEGG pathways identified in A549 cells (p < 0.05), n=0
Term	Database	ID	Input.number	Background.number	P.Value	Corrected.P.Value	Input	Hyperlink
